# Supplementary material for: Multi-omics analysis reveals the alleviating effect of oxidation remediation on tobacco quinclorac stress
Source: Front Microbiol. 2025 Sep 15;16:1625585. doi: 10.3389/fmicb.2025.1625585 (PMC12477241; doi:10.3389/fmicb.2025.1625585)
Supplement: Supplementary file 3 [file Table_1.XLS]

## Sheet: Sheet1
Supplementary Table 1 Primer sequences for qRT-PCR
Primer Name	Forward（5’-3’）	Reverse（5’-3’）
Nitab4.5_0000791g0070	GCCAAAGCCAGGGGTACG	AGGCCAAAACCGGGATGG
Nitab4.5_0000006g0050	GAGATGGACCCGGGGAGT	CCCTCGACGAGTTGGTTGA
Nitab4.5_0001220g0050	AACGGCTTGCCTGAAGGA	AAGACAATTGGGGCGGCA
Nitab4.5_0000107g0090	CGCGGATGAACCAAGAGG	AAGTGCCAGTGCCACCTC
Nitab4.5_0002015g0070	GGGGAGGCAACGAGTTCA	GCTCCAGGACACGCATCC
Nitab4.5_0000215g0020	CAGGCCTAAACTCCCCACA	TGCATCGCTTATCTCAGCCA
NtActin	ACCTCTATGGCAACATTGTGCTCAG	TGGGAGCCAAAGCGGTGATT
