# Supplementary material for: Multi-omics analysis reveals the alleviating effect of oxidation remediation on tobacco quinclorac stress
Source: Front Microbiol. 2025 Sep 15;16:1625585. doi: 10.3389/fmicb.2025.1625585 (PMC12477241; doi:10.3389/fmicb.2025.1625585)
Supplement: Supplementary file 4 [file Table_2.XLS]

## Sheet: Sheet1
Supplemenatry table 2 Statistical analysis of assembly and gene prediction
Sample	Clean reads	Total number of contigs	Total length of contigs	Average length of contigs	N50/bp	Number of ORF
C1	40530038	93423	71507688	765.4	712	129425
C2	40530039	88908	69786303	784.9	736	126825
C3	40530040	106188	83211476	783.6	732	151365
CK1	40530041	111961	85577546	764.4	722	376152
CK2	40530042	99181	72505440	731	689	301541
CK3	40530043	94555	70428954	744.8	700	346753
CY1	40530044	195488	171750202	878.6	835	303672
CY2	40530045	173320	150762039	869.8	826	267438
CY3	40530046	170581	147937080	867.3	817	262680
