# Supplementary material for: Multi-omics analysis reveals the alleviating effect of oxidation remediation on tobacco quinclorac stress
Source: Front Microbiol. 2025 Sep 15;16:1625585. doi: 10.3389/fmicb.2025.1625585 (PMC12477241; doi:10.3389/fmicb.2025.1625585)
Supplement: Supplementary file 5 [file Table_3.XLS]

## Sheet: Kingdom-Relative aboundance
	C	CK	CY
k__Archaea	0.0211054	0.0189138	0.0379473
k__Bacteria	0.977885	0.979999	0.960521
k__Eukaryota	0.000414939	0.000556472	0.000521759
k__Viruses	0.000595154	0.000530523	0.00100979

## Sheet: Phylum-Relative aboundance
Taxonomy	C	CK	CY
p__Acidobacteria	0.323754	0.283426	0.146365
p__Proteobacteria	0.306542	0.328908	0.236132
p__Actinobacteria	0.0938636	0.110739	0.265024
p__Chloroflexi	0.0817988	0.0974774	0.141772
p__Gemmatimonadetes	0.0669839	0.0501836	0.0449466
p__Candidatus_Rokubacteria	0.0253701	0.0275451	0.0142397
p__Nitrospirae	0.0181306	0.0185079	0.00645233
p__Verrucomicrobia	0.0146365	0.0149437	0.0207141
p__Thaumarchaeota	0.0103519	0.00754879	0.0102361
p__Euryarchaeota	0.00655867	0.00719367	0.016117
p__Firmicutes	0.00610294	0.00634459	0.00983773
p__Bacteroidetes	0.00592503	0.00479989	0.0148164
p__Candidatus_Eremiobacteraeota	0.00559863	0.00526084	0.0113821
p__Planctomycetes	0.00461356	0.00454046	0.0061026
p__Cyanobacteria	0.00377827	0.00370797	0.00476286
p__Candidatus_Eisenbacteria	0.00293595	0.00210072	0.000388474
p__Candidatus_Dormibacteraeota	0.00272666	0.00329914	0.008994
p__Ignavibacteriae	0.00222412	0.00314141	0.000845429
p__Candidatus_Thermoplasmatota	0.00195631	0.00193585	0.0057288
p__Armatimonadetes	0.00119339	0.00123917	0.00188169
p__Candidatus_Aminicenantes	0.00100706	0.00111448	0.000633574
p__Candidatus_Saccharibacteria	0.000970256	0.00206393	0.0057267
p__candidate_division_NC10	0.000911676	0.000968606	0.000424578
p__Deinococcus-Thermus	0.000761308	0.00074277	0.00134663
p__Candidatus_Latescibacteria	0.000620164	0.000425648	0.000235324
p__Spirochaetes	0.000614308	0.000544343	0.00059467
p__Crenarchaeota	0.000606379	0.000583739	0.00168941
p__Candidatus_Tectomicrobia	0.000569952	0.000548245	0.000483143
p__candidate_division_Zixibacteria	0.000528459	0.000497054	0.000395377
p__Candidatus_Bathyarchaeota	0.000489285	0.000490601	0.00124631
p__Calditrichaeota	0.000457728	0.000456008	0.000376099
p__Elusimicrobia	0.000446822	0.000379706	0.000831441
p__Uroviricota	0.000414943	0.000499137	0.000937349
p__Candidatus_Omnitrophica	0.000326266	0.000323933	0.000608036
p__Mucoromycota	0.000280677	0.000410346	0.000335876
p__Candidatus_Marsarchaeota	0.000280502	0.0002811	0.000840862
p__Candidatus_Dadabacteria	0.000254174	0.000279781	0.000344748
p__Nitrospinae	0.000253591	0.000283095	0.000320464
p__Lentisphaerae	0.000233448	0.000240641	0.000331704
p__Candidatus_Abyssubacteria	0.00018058	0.000175257	0.000166247
p__Candidatus_Levybacteria	0.000179805	0.000170379	0.00244251
p__Candidatus_Parcubacteria	0.000168882	0.000673645	0.000696697
p__Chlorobi	0.000152895	0.000169712	0.000189775
p__Candidatus_Melainabacteria	0.000151157	0.000149183	0.000182144
p__Candidatus_Bipolaricaulota	0.000149157	0.000154708	0.0002337
p__Rhodothermaeota	0.000146575	0.000116655	0.00015795
p__Candidatus_Handelsmanbacteria	0.000141852	0.000152128	0.00017297
p__Cressdnaviricota	0.000130491	0	2.26223e-06
p__Candidatus_Poribacteria	0.000117496	0.000135427	0.000167776
p__Candidatus_Thorarchaeota	0.000107742	0.000105896	0.000208583
p__Candidatus_Fraserbacteria	0.000103952	0.000117079	0.000134716
p__Candidatus_Woesebacteria	0.000103319	0.000107758	0.000303179
p__Candidatus_Marinimicrobia	9.88564e-05	9.68486e-05	8.60469e-05
p__Candidatus_Kryptonia	8.81422e-05	0.00011314	4.06578e-05
p__Aquificae	8.30565e-05	5.9396e-05	8.44091e-05
p__Candidatus_Kaiserbacteria	8.08891e-05	0.000126218	0.000521234
p__Ascomycota	7.97859e-05	0.000113215	0.000115603
p__Candidatus_Micrarchaeota	7.61521e-05	7.87538e-05	0.000203543
p__Candidatus_Schekmanbacteria	7.44634e-05	6.26614e-05	6.40557e-05
p__Synergistetes	7.13468e-05	9.10495e-05	0.000151251
p__Chlamydiae	7.06103e-05	6.53297e-05	0.000118472
p__Candidatus_Woesearchaeota	6.78366e-05	6.91054e-05	0.000170889
p__Candidatus_Gottesmanbacteria	6.43453e-05	7.52413e-05	0.000348624
p__Candidatus_Altiarchaeota	6.32921e-05	5.89576e-05	0.000145199
p__Balneolaeota	6.25881e-05	5.78795e-05	9.0008e-05
p__Candidatus_Peregrinibacteria	6.02127e-05	8.01605e-05	0.000111646
p__Thermotogae	5.73576e-05	6.13204e-05	0.000119122
p__Candidatus_Korarchaeota	5.67959e-05	6.52027e-05	0.000183453
p__Candidatus_Nomurabacteria	5.54066e-05	5.04988e-05	0.000130802
p__Candidatus_Roizmanbacteria	5.43336e-05	6.65208e-05	0.000419262
p__Candidatus_Uhrbacteria	5.06777e-05	0.000399008	7.2689e-05
p__Atribacterota	5.02861e-05	3.87716e-05	4.2459e-05
k__Viruses;unclassified	4.38112e-05	3.58408e-05	5.84764e-05
p__Candidatus_Amesbacteria	4.30501e-05	4.27751e-05	0.000136271
p__Candidatus_Microgenomates	4.26002e-05	5.75307e-05	0.000400215
p__candidate_division_WWE3	4.23878e-05	4.1108e-05	0.000122401
p__Candidatus_Odinarchaeota	4.11042e-05	4.42267e-05	5.87006e-05
p__Candidatus_Fischerbacteria	3.96924e-05	3.95112e-05	2.86585e-05
p__Candidatus_Woykebacteria	3.91879e-05	3.89419e-05	0.000120273
p__Candidatus_Hydrogenedentes	3.91791e-05	3.29469e-05	4.0469e-05
p__Candidatus_Cloacimonetes	3.90764e-05	3.38316e-05	4.34395e-05
p__Candidatus_Heimdallarchaeota	3.85853e-05	4.36375e-05	0.000112745
p__candidate_division_WOR-3	3.75555e-05	4.1607e-05	4.41788e-05
p__Candidatus_Lindowbacteria	3.56951e-05	3.03176e-05	5.46331e-05
p__Tenericutes	3.56031e-05	2.38199e-05	5.29573e-05
p__Basidiomycota	3.49627e-05	2.93888e-05	4.70465e-05
p__Fusobacteria	3.49184e-05	3.30914e-05	5.60953e-05
p__Thermodesulfobacteria	3.41769e-05	3.61511e-05	4.60151e-05
p__Candidatus_Daviesbacteria	3.37371e-05	3.99973e-05	0.000178043
p__Candidatus_Adlerbacteria	3.11352e-05	1.74662e-05	0.000158457
p__Candidatus_Sumerlaeota	3.09872e-05	3.42139e-05	7.05753e-05
p__Candidatus_Magasanikbacteria	3.09694e-05	4.35054e-05	0.0001183
p__Candidatus_Taylorbacteria	3.08999e-05	3.38905e-05	0.00221124
p__Candidatus_Glassbacteria	3.08754e-05	2.57023e-05	2.982e-05
p__Candidatus_Raymondbacteria	2.65614e-05	3.00989e-05	2.24812e-05
p__Candidatus_Shapirobacteria	2.625e-05	3.55079e-05	5.33077e-05
p__Candidatus_Coatesbacteria	2.55164e-05	2.25158e-05	1.81619e-05
p__Candidatus_Aerophobetes	2.41064e-05	2.59185e-05	4.10423e-05
p__Candidatus_Verstraetearchaeota	2.30473e-05	2.00842e-05	7.38302e-05
p__Candidatus_Fermentibacteria	2.3008e-05	1.95184e-05	1.99912e-05
p__Candidatus_Abawacabacteria	2.17006e-05	1.63809e-05	1.56711e-05
p__Candidatus_Wallbacteria	2.15608e-05	1.6458e-05	1.71767e-05
p__Candidatus_Liptonbacteria	2.06393e-05	3.48812e-05	4.79061e-05
p__Candidatus_Falkowbacteria	2.03356e-05	4.28239e-05	0.000115819
p__Candidatus_Edwardsbacteria	2.00565e-05	2.80719e-05	1.35625e-05
p__Candidatus_Nealsonbacteria	2.00302e-05	2.12698e-05	3.11228e-05
p__Candidatus_Cryosericota	1.97977e-05	2.08777e-05	2.013e-05
p__Candidatus_Giovannonibacteria	1.96762e-05	3.10122e-05	5.77306e-05
p__Candidatus_Aenigmarchaeota	1.9591e-05	1.88896e-05	6.06815e-05
p__Candidatus_Ryanbacteria	1.89207e-05	2.34482e-05	5.9694e-05
p__Candidatus_Kerfeldbacteria	1.88687e-05	2.16591e-05	3.69112e-05
p__Candidatus_Desantisbacteria	1.78797e-05	3.21267e-05	2.98098e-05
p__Candidatus_Lloydbacteria	1.68458e-05	2.55193e-05	0.000136693
p__Fibrobacteres	1.5603e-05	1.55102e-05	2.85176e-05
p__Candidatus_Riflebacteria	1.56009e-05	1.79594e-05	2.22244e-05
p__Candidatus_Blackallbacteria	1.55106e-05	8.75271e-06	1.07815e-05
p__Candidatus_Firestonebacteria	1.53692e-05	1.22826e-05	3.05779e-05
p__Candidatus_Azambacteria	1.51064e-05	2.02008e-05	3.77355e-05
p__Candidatus_Doudnabacteria	1.49921e-05	1.99572e-05	0.000268528
p__Candidatus_Yanofskybacteria	1.43454e-05	3.47331e-05	7.75328e-05
p__Candidatus_Berkelbacteria	1.42748e-05	1.12419e-05	5.29919e-05
p__candidate_division_CPR2	1.40276e-05	1.92356e-05	4.63247e-05
p__Nanoarchaeota	1.38678e-05	1.29771e-05	3.996e-05
p__Dictyoglomi	1.37913e-05	1.52469e-05	2.10956e-05
p__Candidatus_Moranbacteria	1.32263e-05	2.57127e-05	0.000101341
p__Candidatus_Collierbacteria	1.24675e-05	1.01369e-05	4.2422e-05
p__Candidatus_Goldbacteria	1.23833e-05	5.82482e-06	6.7392e-05
p__Deferribacteres	1.23035e-05	1.64182e-05	1.21792e-05
p__Candidatus_Buchananbacteria	1.23019e-05	2.51805e-05	4.64849e-05
p__Candidatus_Cerribacteria	1.22732e-05	1.3095e-05	4.86198e-05
p__Caldiserica	1.20799e-05	9.85563e-06	1.85639e-05
p__Candidatus_Sungbacteria	1.18625e-05	3.11058e-05	3.76585e-05
p__Candidatus_Hydrothermae	1.17074e-05	1.10922e-05	3.09299e-05
p__Abditibacteriota	1.07956e-05	2.00237e-05	3.86276e-05
p__Candidatus_Chisholmbacteria	1.06714e-05	9.17641e-06	1.69756e-05
p__Candidatus_Gracilibacteria	9.98129e-06	6.17984e-06	1.91387e-05
p__Candidatus_Lokiarchaeota	9.71181e-06	9.56601e-06	1.78755e-05
p__Candidatus_Andersenbacteria	9.51111e-06	1.07813e-05	2.80516e-05
p__Artverviricota	8.83784e-06	5.46051e-07	9.08541e-07
p__Candidatus_Geothermarchaeota	8.70435e-06	1.04344e-05	3.50412e-05
p__Candidatus_Wildermuthbacteria	8.43218e-06	1.3783e-05	2.22889e-05
p__Candidatus_Zambryskibacteria	8.16075e-06	2.0808e-05	0.00015795
p__Microsporidia	7.8529e-06	6.81309e-07	1.311e-06
p__Candidatus_Beckwithbacteria	7.75244e-06	6.22162e-06	2.12368e-05
p__Candidatus_Margulisbacteria	7.50639e-06	9.27882e-06	1.59199e-05
p__Candidatus_Komeilibacteria	7.33001e-06	2.296e-05	2.14338e-05
p__Candidatus_Portnoybacteria	7.26961e-06	1.66928e-05	4.1998e-05
p__Candidatus_Terrybacteria	6.94257e-06	1.37921e-05	3.1334e-05
p__Candidatus_Staskawiczbacteria	6.87741e-06	6.80495e-06	0.000103117
p__Zoopagomycota	6.73965e-06	4.61851e-06	2.29874e-05
p__Candidatus_Yonathbacteria	6.54029e-06	1.56125e-05	7.34447e-05
p__Candidatus_Hydrothermarchaeota	6.35547e-06	2.01004e-06	1.39402e-05
p__Candidatus_Gribaldobacteria	6.26034e-06	1.18256e-05	1.64238e-05
p__candidate_division_CPR3	6.07328e-06	6.8086e-06	7.53523e-06
p__Candidatus_Parvarchaeota	5.70479e-06	3.83582e-06	1.45934e-05
p__Candidatus_Curtissbacteria	5.63862e-06	1.17294e-05	7.71884e-05
p__Candidatus_Wolfebacteria	5.13602e-06	1.29331e-05	5.28942e-05
p__candidate_division_KD3-62	4.75193e-06	2.49451e-06	4.45116e-06
p__Candidatus_Blackburnbacteria	4.62477e-06	3.42414e-06	3.85002e-05
p__Nucleocytoviricota	4.58642e-06	2.5207e-06	2.51153e-05
p__Kiritimatiellaeota	3.84564e-06	5.8914e-06	1.60267e-05
p__Chytridiomycota	3.56518e-06	2.253e-06	2.07117e-06
p__Candidatus_Harrisonbacteria	3.43203e-06	1.02625e-05	3.02708e-05
p__Candidatus_Niyogibacteria	3.34453e-06	8.07549e-06	2.29083e-05
p__Coprothermobacterota	3.23439e-06	8.18725e-06	1.00416e-05
p__Blastocladiomycota	2.89624e-06	1.68652e-06	4.00569e-06
p__Candidatus_Tagabacteria	2.70722e-06	2.93033e-06	1.76791e-05
p__Chrysiogenetes	2.59023e-06	3.12999e-06	5.07437e-06
p__Candidatus_Diapherotrites	2.37412e-06	4.94034e-06	5.7631e-06
p__Candidatus_Pacebacteria	2.1425e-06	1.11333e-05	2.36526e-05
p__Candidatus_Jorgensenbacteria	2.08945e-06	6.36589e-06	1.97992e-05
p__Candidatus_Kuenenbacteria	1.92217e-06	1.2705e-06	3.17111e-06
p__Candidatus_Wirthbacteria	1.74565e-06	1.79592e-06	5.5235e-06
p__Candidatus_Nanohaloarchaeota	1.45807e-06	6.69724e-07	3.97736e-06
p__Candidatus_Delongbacteria	1.02641e-06	1.61612e-06	3.14854e-07
p__Candidatus_Spechtbacteria	8.61865e-07	1.34961e-06	2.18492e-06
p__Candidatus_Aureabacteria	8.48722e-07	2.04115e-06	1.33761e-06
p__Candidatus_Vogelbacteria	6.85587e-07	3.56117e-06	4.22331e-05
p__candidate_division_CPR1	2.84382e-07	4.62437e-07	1.57061e-06
p__Candidatus_Muirbacteria	2.63873e-07	1.6079e-06	6.35948e-07
p__Cryptomycota	1.92714e-07	0	1.46741e-07
p__Candidatus_Campbellbacteria	0	3.06398e-06	2.79759e-05
p__Candidatus_Colwellbacteria	0	2.69684e-06	8.30536e-06
p__Candidatus_Veblenbacteria	0	3.11736e-06	0
p__Preplasmiviricota	0	0	2.23553e-06

## Sheet: Class-Relative aboundance
Taxonomy	C	CK	CY
c__Abditibacteria	1.25004e-05	2.27182e-05	4.32807e-05
c__Acidimicrobiia	0.00204952	0.00229724	0.00585575
c__Acidithiobacillia	0.000367442	0.000303192	0.000238929
c__Acidobacteriia	0.0294373	0.0294171	0.013939
c__Actinomycetia	0.0532823	0.0549182	0.120664
c__Agaricomycetes	2.97848e-05	2.47953e-05	3.45634e-05
c__Alphaproteobacteria	0.168775	0.213133	0.151182
c__Anaerolineae	0.00662762	0.00749022	0.00653688
c__Aquificae	7.14384e-05	4.02504e-05	5.22018e-05
c__Archaeoglobi	8.07623e-05	7.43998e-05	0.000152384
c__Ardenticatenia	0.0004806	0.000627069	0.000575902
c__Armatimonadia	0.000146695	0.000117907	0.000195578
c__Bacilli	0.00309925	0.00317445	0.00512024
c__Bacteroidia	0.000255405	0.000246	0.000347498
c__Balneolia	6.35556e-05	5.9434e-05	9.87588e-05
c__Basidiobolomycetes	2.46822e-06	7.87675e-07	5.84142e-06
c__Betaproteobacteria	0.0499049	0.0524554	0.0250585
c__Blastocatellia	0.00120564	0.00108386	0.000830606
c__Blastocladiomycetes	3.3536e-06	1.91346e-06	4.48822e-06
c__Caldilineae	0.000737429	0.000938363	0.000700866
c__Caldisericia	6.40258e-06	5.70215e-06	1.23565e-05
c__Calditrichia	5.47417e-05	5.56181e-05	1.77364e-05
c__Candidatus_Babeliae	1.74191e-06	1.79044e-06	5.09516e-06
c__Candidatus_Brocadiia	0.000189624	0.000210666	0.000160335
c__Candidatus_Cryosericia	2.2924e-05	2.36871e-05	2.25549e-05
c__Candidatus_Eremiobacteria	0.00285505	0.00281983	0.00287866
c__Candidatus_Fermentibacteria_class	2.66864e-06	2.00512e-06	1.11202e-06
c__Candidatus_Lambdaproteobacteria	5.83895e-06	4.65677e-06	7.94472e-06
c__Candidatus_Limnocylindria	4.87048e-05	6.9533e-05	0.000104525
c__Candidatus_Marinamargulisbacteria	4.97106e-06	2.91994e-06	7.11645e-06
c__Candidatus_Methanofastidiosa	1.17479e-05	1.16823e-05	4.09932e-05
c__Candidatus_Methanoliparia	2.15253e-06	1.92534e-06	8.10095e-06
c__Candidatus_Methanomethylia	1.08307e-05	1.22525e-05	3.6675e-05
c__Candidatus_Micrarchaeia	2.44793e-05	2.09497e-05	9.82558e-05
c__Candidatus_Muproteobacteria	0.000345515	0.000284416	0.000197236
c__Candidatus_Nanoperiomorbia	1.98593e-06	2.99149e-06	3.06671e-06
c__Candidatus_Nanosyncoccalia	0	0	4.28015e-06
c__Candidatus_Ozemobacteria	7.51476e-06	1.10103e-05	1.62995e-05
c__Candidatus_Peribacteria	2.1027e-05	2.50364e-05	6.3065e-05
c__Candidatus_Poseidoniia	7.94983e-05	8.67292e-05	0.000162138
c__Candidatus_Saccharimonia	3.21953e-06	5.29543e-06	1.35911e-05
c__Candidatus_Sumerlaeia	1.9637e-07	4.37558e-06	8.50833e-06
c__Candidatus_Thermofonsia	0.000104059	0.000132597	0.000138562
c__Caudoviricetes	0.000480468	0.000566305	0.00105026
c__Chitinispirillia	6.03605e-06	6.92058e-06	6.35313e-06
c__Chitinophagia	0.00249195	0.00125579	0.00876937
c__Chlamydiia	6.55364e-05	5.89805e-05	8.8737e-05
c__Chlorobia	0.000125997	0.000135685	0.00016798
c__Chloroflexia	0.00110188	0.00120924	0.001736
c__Chrysiogenetes	2.99926e-06	3.55118e-06	5.68564e-06
c__Chthonomonadetes	0.000160029	0.00012469	0.000129537
c__Chytridiomycetes	4.12817e-06	2.55618e-06	2.32067e-06
c__Clostridia	0.00290845	0.00292545	0.00408409
c__Coprothermobacteria	3.74515e-06	9.28898e-06	1.12512e-05
c__Coriobacteriia	0.000111379	0.000126923	0.000116055
c__Cytophagia	0.000992733	0.000811667	0.00154535
c__Dacrymycetes	4.96773e-07	4.79084e-07	0
c__Deferribacteres	1.42464e-05	1.86276e-05	1.36463e-05
c__Dehalococcoidia	0.000797215	0.0010767	0.00137113
c__Deinococci	0.000866318	0.000821479	0.00147944
c__Deltaproteobacteria	0.0454959	0.0382781	0.0396788
c__Dictyoglomia	1.59692e-05	1.72987e-05	2.36368e-05
c__Dothideomycetes	7.61486e-06	1.0396e-05	1.07777e-05
c__Elusimicrobia	3.75707e-06	1.54115e-06	3.28252e-06
c__Endogonomycetes	6.34243e-07	2.0614e-06	5.79151e-07
c__Endomicrobia	1.63426e-06	0	1.84541e-06
c__Entomophthoromycetes	2.92024e-06	3.80332e-06	1.4474e-06
c__Epsilonproteobacteria	6.92593e-05	4.936e-05	5.51008e-05
c__Erysipelotrichia	3.35204e-06	2.32995e-06	6.24961e-06
c__Eurotiomycetes	2.34914e-05	4.84898e-05	3.29261e-05
c__Fibrobacteria	6.4829e-06	5.70495e-06	1.44117e-05
c__Fimbriimonadia	5.77566e-05	4.39098e-05	8.47521e-05
c__Flavobacteriia	0.000478653	0.00038451	0.000760871
c__Fusobacteriia	4.04325e-05	3.75444e-05	6.28526e-05
c__Gammaproteobacteria	0.0621113	0.0458771	0.0286586
c__Gemmatimonadetes	0.00348124	0.00301406	0.00388744
c__Gloeobacteria	9.49504e-05	9.42265e-05	0.000118081
c__Glomeromycetes	0.000314264	0.00044432	0.000342398
c__Hadesarchaea	4.46005e-05	6.3755e-05	0.00013219
c__Halobacteria	0.000413574	0.000418134	0.000906041
c__Holophagae	0.00188707	0.000504935	0.00347469
c__Hydrogenophilalia	0.000352347	0.000300176	0.000148831
c__Ignavibacteria	0.00151068	0.00196743	0.00058295
c__Kickxellomycetes	2.24247e-06	2.68075e-07	1.68385e-05
c__Kiritimatiellae	4.45292e-06	6.68419e-06	1.79573e-05
c__Ktedonobacteria	0.0102309	0.00989668	0.0269243
c__Lentisphaeria	5.31858e-06	8.44386e-06	4.85364e-06
c__Leotiomycetes	2.04361e-05	1.75348e-05	2.91491e-05
c__Limnochordia	5.02937e-05	5.91145e-05	9.69241e-05
c__Megaviricetes	5.31068e-06	2.8599e-06	2.81407e-05
c__Methanobacteria	8.81566e-05	0.000109593	0.000183568
c__Methanococci	5.76913e-05	5.09927e-05	0.000131508
c__Methanomicrobia	0.0031023	0.00418125	0.00474544
c__Methanonatronarchaeia	9.97146e-06	4.55716e-06	1.3421e-05
c__Methanopyri	2.57309e-06	1.16999e-06	4.42435e-06
c__Methylacidiphilae	6.36245e-06	5.27941e-06	5.5146e-06
c__Microbotryomycetes	2.53623e-06	2.52364e-06	4.5779e-06
c__Mollicutes	1.22823e-05	1.22908e-05	1.0213e-05
c__Mortierellomycetes	1.39225e-07	0	2.74846e-05
c__Mucoromycetes	9.96274e-06	1.91846e-05	5.87484e-06
c__Nanoarchaeia	8.93134e-06	9.1205e-06	2.05305e-05
c__Nanohaloarchaea	1.54016e-06	6.4151e-07	9.09442e-07
c__Negativicutes	0.000242262	0.000252091	0.000298495
c__Nitriliruptoria	0.000144071	0.000184038	0.000358377
c__Nitrososphaeria	0.000173521	0.000139782	0.000196382
c__Nitrospinia	1.21653e-05	1.17277e-05	3.3718e-05
c__Nitrospira	0.0149035	0.0151011	0.005033
c__Oligoflexia	0.00042608	0.000308484	0.000288055
c__Opitutae	0.000709958	0.000649221	0.001567
c__Orbiliomycetes	0	0	2.29316e-06
c__Pezizomycetes	1.95777e-06	2.25051e-06	4.83325e-07
c__Phycisphaerae	0.000177966	0.000146988	0.000200293
c__Planctomycetia	0.00298522	0.00294901	0.00366854
c__Pucciniomycetes	2.15121e-06	3.05518e-06	1.0345e-05
c__Repensiviricetes	0.000151098	0	2.53474e-06
c__Revtraviricetes	1.02335e-05	6.19532e-07	1.01799e-06
c__Rhodothermia	0.000169721	0.000132353	0.000176977
c__Rubrobacteria	0.00965922	0.0131143	0.0275177
c__Saccharomycetes	4.24431e-06	4.19383e-06	1.61803e-06
c__Saprospiria	5.76265e-05	4.82483e-05	6.08821e-05
c__Sordariomycetes	2.82762e-05	4.18206e-05	4.49815e-05
c__Spartobacteria	0.000221981	0.000258646	0.00035026
c__Sphingobacteriia	0.000815947	0.00138614	0.00178908
c__Spirochaetia	0.000348484	0.000294303	0.000317949
c__Synergistia	8.1011e-05	0.000102043	0.000165917
c__Tectiliviricetes	0	0	2.50483e-06
c__Tepidiformia	0.000140858	0.000133042	0.000137559
c__Terrimicrobia	2.13806e-05	2.05637e-05	3.26983e-05
c__Theionarchaea	5.59233e-05	4.56891e-05	9.94771e-05
c__Thermoanaerobaculia	1.65767e-05	1.95795e-05	1.02111e-05
c__Thermococci	0.00013079	0.000134244	0.000340645
c__Thermodesulfobacteria	3.79964e-05	3.72967e-05	4.51085e-05
c__Thermodesulfovibrionia	4.48891e-05	3.99317e-05	3.2397e-05
c__Thermoflexia	0.000565064	0.000699955	0.000517231
c__Thermoleophilia	0.00422571	0.00518791	0.0184184
c__Thermomicrobia	0.000930048	0.00100295	0.00208163
c__Thermoplasmata	0.00201823	0.00194989	0.00577556
c__Thermoprotei	0.0004523	0.000429954	0.00129809
c__Thermotogae	5.7582e-05	6.0331e-05	0.00010969
c__Tissierellia	3.07715e-05	2.13005e-05	2.74518e-05
c__Tremellomycetes	3.84426e-06	1.53982e-06	1.1621e-06
c__Verrucomicrobiae	0.000970967	0.000767811	0.00259239
c__Vicinamibacteria	0.000300982	0.000320546	0.00020188
c__Zetaproteobacteria	0.000343063	0.000324205	0.000261994
c__Zoopagomycetes	1.73006e-07	3.80939e-07	1.62915e-06
k__Viruses;unclassified	5.07296e-05	4.06638e-05	6.55206e-05
p__Acidobacteria;unclassified	0.266701	0.23458	0.120278
p__Actinobacteria;unclassified	0.0283104	0.0356314	0.0928417
p__Aquificae;unclassified	2.35808e-05	2.61867e-05	3.81535e-05
p__Armatimonadetes;unclassified	0.000888186	0.000991713	0.0015292
p__Atribacterota;unclassified	5.24033e-05	3.65341e-05	4.40286e-05
p__Bacteroidetes;unclassified	0.00111916	0.00087971	0.00168136
p__Balneolaeota;unclassified	6.30775e-06	5.52819e-06	2.09171e-06
p__Caldiserica;unclassified	7.58491e-06	5.47972e-06	8.44368e-06
p__Calditrichaeota;unclassified	0.000474253	0.000459495	0.000402966
p__Candidatus_Abawacabacteria;unclassified	2.51275e-05	1.85852e-05	1.75589e-05
p__Candidatus_Abyssubacteria;unclassified	0.000199275	0.000189157	0.000178707
p__Candidatus_Adlerbacteria;unclassified	1.2372e-05	6.15231e-06	7.0713e-05
p__Candidatus_Aenigmarchaeota;unclassified	2.04067e-05	1.96512e-05	6.40513e-05
p__Candidatus_Aerophobetes;unclassified	2.79132e-05	2.94063e-05	4.59863e-05
p__Candidatus_Altiarchaeota;unclassified	7.32868e-05	6.68913e-05	0.00016269
p__Candidatus_Amesbacteria;unclassified	2.72883e-05	2.61185e-05	0.000112117
p__Candidatus_Aminicenantes;unclassified	0.00076874	0.0008359	0.000464389
p__Candidatus_Andersenbacteria;unclassified	3.72955e-06	3.73172e-06	1.46341e-05
p__Candidatus_Aureabacteria;unclassified	9.82747e-07	2.31582e-06	1.49875e-06
p__Candidatus_Azambacteria;unclassified	1.29266e-05	1.178e-05	1.85905e-05
p__Candidatus_Bathyarchaeota;unclassified	0.000504854	0.000472345	0.00120886
p__Candidatus_Beckwithbacteria;unclassified	7.88091e-06	6.93468e-06	2.12194e-05
p__Candidatus_Berkelbacteria;unclassified	1.24573e-05	7.47583e-06	3.55902e-05
p__Candidatus_Bipolaricaulota;unclassified	0.000136023	0.000146259	0.000216653
p__Candidatus_Blackallbacteria;unclassified	6.09038e-06	3.20249e-06	5.99536e-06
p__Candidatus_Blackburnbacteria;unclassified	4.32986e-06	1.75491e-06	2.25987e-05
p__Candidatus_Buchananbacteria;unclassified	1.19406e-05	1.94857e-05	4.64407e-05
p__Candidatus_Campbellbacteria;unclassified	0	1.95149e-06	2.12671e-05
p__Candidatus_Cerribacteria;unclassified	1.42113e-05	1.48572e-05	5.44766e-05
p__Candidatus_Chisholmbacteria;unclassified	4.70324e-06	7.28567e-06	3.87925e-06
p__Candidatus_Cloacimonetes;unclassified	4.41406e-05	3.62714e-05	4.86723e-05
p__Candidatus_Coatesbacteria;unclassified	1.64824e-05	1.97478e-05	1.99143e-05
p__Candidatus_Collierbacteria;unclassified	1.37707e-05	8.01589e-06	2.85862e-05
p__Candidatus_Colwellbacteria;unclassified	0	0	9.30584e-06
p__Candidatus_Curtissbacteria;unclassified	4.81151e-06	9.67423e-06	5.65841e-05
p__Candidatus_Dadabacteria;unclassified	0.000270964	0.000291808	0.000365704
p__Candidatus_Daviesbacteria;unclassified	1.10386e-05	1.21618e-05	5.6602e-05
p__Candidatus_Delongbacteria;unclassified	1.18849e-06	1.83359e-06	3.52781e-07
p__Candidatus_Desantisbacteria;unclassified	7.31866e-06	1.48731e-05	1.87975e-05
p__Candidatus_Diapherotrites;unclassified	2.74903e-06	5.60515e-06	6.45733e-06
p__Candidatus_Dormibacteraeota;unclassified	0.00314525	0.00372693	0.0100466
p__Candidatus_Doudnabacteria;unclassified	4.1211e-06	1.46954e-05	0.000233733
p__Candidatus_Edwardsbacteria;unclassified	1.7199e-06	3.92126e-06	1.1863e-06
p__Candidatus_Eisenbacteria;unclassified	0.00139065	0.000996227	0.000185252
p__Candidatus_Eremiobacteraeota;unclassified	0.00353981	0.00307993	0.00978604
p__Candidatus_Falkowbacteria;unclassified	9.82275e-06	1.50555e-05	5.18565e-05
p__Candidatus_Fermentibacteria;unclassified	2.39726e-05	2.01398e-05	2.12874e-05
p__Candidatus_Firestonebacteria;unclassified	1.2949e-05	9.77852e-06	2.60336e-05
p__Candidatus_Fischerbacteria;unclassified	4.59604e-05	4.48281e-05	3.21107e-05
p__Candidatus_Fraserbacteria;unclassified	0.000120367	0.000132834	0.000150944
p__Candidatus_Geothermarchaeota;unclassified	1.00789e-05	1.18385e-05	3.92624e-05
p__Candidatus_Giovannonibacteria;unclassified	1.29759e-05	1.60133e-05	2.18644e-05
p__Candidatus_Glassbacteria;unclassified	2.59439e-05	2.16701e-05	2.33784e-05
p__Candidatus_Goldbacteria;unclassified	1.43388e-05	6.60866e-06	7.55102e-05
p__Candidatus_Gottesmanbacteria;unclassified	5.69289e-05	6.80752e-05	0.00026956
p__Candidatus_Gracilibacteria;unclassified	1.15575e-05	7.01144e-06	2.14442e-05
p__Candidatus_Gribaldobacteria;unclassified	3.54951e-06	5.35326e-06	1.29867e-05
p__Candidatus_Handelsmanbacteria;unclassified	0.000164252	0.0001726	0.000193806
p__Candidatus_Harrisonbacteria;unclassified	1.9661e-06	3.45339e-06	1.54054e-05
p__Candidatus_Heimdallarchaeota;unclassified	4.46784e-05	4.95097e-05	0.000126327
p__Candidatus_Hydrogenedentes;unclassified	4.17615e-05	3.24275e-05	4.49646e-05
p__Candidatus_Hydrothermae;unclassified	1.35562e-05	1.25849e-05	3.46557e-05
p__Candidatus_Hydrothermarchaeota;unclassified	7.35908e-06	2.28052e-06	1.56195e-05
p__Candidatus_Jorgensenbacteria;unclassified	1.58117e-06	1.49242e-06	5.34841e-06
p__Candidatus_Kaiserbacteria;unclassified	5.49151e-05	9.12036e-05	0.000290625
p__Candidatus_Kerfeldbacteria;unclassified	2.02691e-05	1.50801e-05	3.81775e-05
p__Candidatus_Komeilibacteria;unclassified	6.07786e-06	9.69587e-06	1.7718e-05
p__Candidatus_Korarchaeota;unclassified	5.88837e-05	6.80308e-05	0.000193834
p__Candidatus_Kryptonia;unclassified	8.08235e-05	9.29363e-05	3.8742e-05
p__Candidatus_Kuenenbacteria;unclassified	2.22571e-06	1.44147e-06	0
p__Candidatus_Latescibacteria;unclassified	0.000696901	0.000466296	0.000249948
p__Candidatus_Levybacteria;unclassified	8.66552e-05	7.65529e-05	0.000894959
p__Candidatus_Lindowbacteria;unclassified	4.18016e-06	8.01604e-06	1.26712e-05
p__Candidatus_Liptonbacteria;unclassified	1.6324e-05	3.49319e-05	4.86604e-05
p__Candidatus_Lloydbacteria;unclassified	1.39499e-05	2.28766e-05	7.57282e-05
p__Candidatus_Lokiarchaeota;unclassified	1.12454e-05	1.08533e-05	2.00288e-05
p__Candidatus_Magasanikbacteria;unclassified	1.85547e-05	2.30021e-05	7.11269e-05
p__Candidatus_Marinimicrobia;unclassified	0.000104688	9.9637e-05	9.09161e-05
p__Candidatus_Marsarchaeota;unclassified	2.96592e-05	3.08601e-05	0.000108472
p__Candidatus_Melainabacteria;unclassified	0.000165764	0.00015865	0.000189894
p__Candidatus_Micrarchaeota;unclassified	4.23772e-05	4.70137e-05	8.84403e-05
p__Candidatus_Microgenomates;unclassified	4.93273e-05	6.52724e-05	0.000446271
p__Candidatus_Moranbacteria;unclassified	1.17057e-05	1.32063e-05	6.21201e-05
p__Candidatus_Muirbacteria;unclassified	3.05542e-07	1.82427e-06	7.12556e-07
p__Candidatus_Nanohaloarchaeota;unclassified	1.68832e-06	7.59847e-07	4.45648e-06
p__Candidatus_Nealsonbacteria;unclassified	1.42635e-05	1.90028e-05	2.04627e-05
p__Candidatus_Niyogibacteria;unclassified	2.75661e-06	1.61168e-06	1.34318e-05
p__Candidatus_Nomurabacteria;unclassified	2.04481e-05	2.7428e-05	6.63377e-05
p__Candidatus_Odinarchaeota;unclassified	4.75951e-05	5.01781e-05	6.57717e-05
p__Candidatus_Omnitrophica;unclassified	0.000263665	0.000263345	0.000505629
p__Candidatus_Pacebacteria;unclassified	8.31636e-07	4.05631e-06	1.20863e-05
p__Candidatus_Parcubacteria;unclassified	0.000195551	0.000764296	0.000780622
p__Candidatus_Parvarchaeota;unclassified	6.60565e-06	4.352e-06	1.63514e-05
p__Candidatus_Peregrinibacteria;unclassified	3.79581e-05	4.43535e-05	4.18194e-05
p__Candidatus_Poribacteria;unclassified	0.00013284	0.000153651	0.000187987
p__Candidatus_Portnoybacteria;unclassified	6.98439e-06	1.16892e-05	3.25782e-05
p__Candidatus_Riflebacteria;unclassified	1.73751e-05	1.96999e-05	2.49016e-05
p__Candidatus_Roizmanbacteria;unclassified	1.96915e-05	2.99407e-05	0.000160972
p__Candidatus_Rokubacteria;unclassified	0.0230658	0.0245754	0.0141625
p__Candidatus_Ryanbacteria;unclassified	1.69181e-05	2.58249e-05	4.93951e-05
p__Candidatus_Saccharibacteria;unclassified	0.000853723	0.00174243	0.00429642
p__Candidatus_Schekmanbacteria;unclassified	6.54598e-05	5.32882e-05	5.90305e-05
p__Candidatus_Shapirobacteria;unclassified	2.31567e-05	3.32552e-05	3.19422e-05
p__Candidatus_Spechtbacteria;unclassified	9.97966e-07	8.5584e-07	2.44811e-06
p__Candidatus_Staskawiczbacteria;unclassified	6.09708e-06	7.09981e-06	6.12557e-05
p__Candidatus_Sumerlaeota;unclassified	3.56842e-05	3.44424e-05	7.05685e-05
p__Candidatus_Sungbacteria;unclassified	7.90447e-06	2.65414e-05	2.98644e-05
p__Candidatus_Tagabacteria;unclassified	0	4.85119e-07	3.61474e-06
p__Candidatus_Taylorbacteria;unclassified	1.86867e-05	2.12557e-05	0.00029557
p__Candidatus_Tectomicrobia;unclassified	0.00060069	0.000559093	0.000503806
p__Candidatus_Terrybacteria;unclassified	1.49457e-06	2.9804e-06	2.09665e-05
p__Candidatus_Thermoplasmatota;unclassified	0.000134284	0.000131759	0.000386948
p__Candidatus_Thorarchaeota;unclassified	0.000110356	0.000108552	0.000195797
p__Candidatus_Uhrbacteria;unclassified	4.1551e-05	0.000381495	5.62335e-05
p__Candidatus_Verstraetearchaeota;unclassified	1.49281e-05	9.57571e-06	4.36768e-05
p__Candidatus_Vogelbacteria;unclassified	7.93851e-07	4.04039e-06	4.51781e-05
p__Candidatus_Wallbacteria;unclassified	2.49655e-05	1.86727e-05	1.92458e-05
p__Candidatus_Wildermuthbacteria;unclassified	4.13276e-06	1.12958e-05	7.67577e-06
p__Candidatus_Wirthbacteria;unclassified	2.02132e-06	2.03759e-06	6.18887e-06
p__Candidatus_Woesearchaeota;unclassified	7.08391e-05	7.12857e-05	0.000161958
p__Candidatus_Woesebacteria;unclassified	8.48913e-05	8.64629e-05	0.000223983
p__Candidatus_Wolfebacteria;unclassified	5.52366e-06	1.42191e-05	4.12277e-05
p__Candidatus_Woykebacteria;unclassified	3.84498e-05	3.41325e-05	0.000110838
p__Candidatus_Yanofskybacteria;unclassified	9.60104e-06	2.55881e-05	5.29056e-05
p__Candidatus_Yonathbacteria;unclassified	5.28949e-06	1.23705e-05	4.78135e-05
p__Candidatus_Zambryskibacteria;unclassified	5.00866e-06	1.75937e-05	9.04064e-05
p__Chlamydiae;unclassified	1.15819e-05	8.12829e-06	2.94813e-05
p__Chlorobi;unclassified	5.10423e-05	5.68639e-05	4.46557e-05
p__Chloroflexi;unclassified	0.0584086	0.0700522	0.0957925
p__Crenarchaeota;unclassified	0.000202699	0.000194416	0.00047241
p__Cryptomycota;unclassified	2.23146e-07	0	1.64418e-07
p__Cyanobacteria;unclassified	0.00391009	0.00375078	0.00472225
p__Elusimicrobia;unclassified	0.0003445	0.000300635	0.000637716
p__Euryarchaeota;unclassified	0.00252389	0.00218477	0.00804506
p__Fibrobacteres;unclassified	4.80393e-06	4.70501e-06	9.51613e-06
p__Firmicutes;unclassified	0.000408349	0.000415498	0.000820276
p__Gemmatimonadetes;unclassified	0.050022	0.038066	0.0373554
p__Ignavibacteriae;unclassified	0.000914913	0.00139673	0.000338231
p__Lentisphaerae;unclassified	0.000186706	0.000189693	0.000268711
p__Microsporidia;unclassified	9.09299e-06	7.72991e-07	1.46892e-06
p__Nanoarchaeota;unclassified	5.59209e-06	5.24593e-06	2.12453e-05
p__Nitrospinae;unclassified	0.000256952	0.000274991	0.000303909
p__Nitrospirae;unclassified	0.00333194	0.00320032	0.00130396
p__Planctomycetes;unclassified	0.00173008	0.00158597	0.0024216
p__Proteobacteria;unclassified	0.0126961	0.00900499	0.00861587
p__Spirochaetes;unclassified	0.00030377	0.000275133	0.000293062
p__Synergistetes;unclassified	1.60245e-06	1.25868e-06	3.5539e-06
p__Tenericutes;unclassified	1.84559e-05	9.32927e-06	4.48759e-05
p__Thaumarchaeota;unclassified	0.0108105	0.0074836	0.0107554
p__Thermodesulfobacteria;unclassified	1.57757e-06	3.71922e-06	6.44961e-06
p__Thermotogae;unclassified	7.36615e-06	7.24378e-06	1.94589e-05
p__Verrucomicrobia;unclassified	0.0142616	0.0145371	0.0175771
p__candidate_division_CPR1;unclassified	3.29289e-07	5.24666e-07	1.75981e-06
p__candidate_division_CPR3;unclassified	6.90228e-06	7.72481e-06	2.38733e-06
p__candidate_division_KD3-62;unclassified	5.50233e-06	2.83019e-06	4.98735e-06
p__candidate_division_NC10;unclassified	0.000614344	0.000612181	0.000312538
p__candidate_division_WOR-3;unclassified	4.20836e-05	4.30979e-05	4.68689e-05
p__candidate_division_WWE3;unclassified	3.08762e-05	3.46961e-05	9.93979e-05
p__candidate_division_Zixibacteria;unclassified	0.000512539	0.000480348	0.000394937

## Sheet: Order-Relative aboundance
Taxonomy	C	CK	CY
c__Acidimicrobiia;unclassified	7.85836e-05	0.000108431	0.000219846
c__Acidobacteriia;unclassified	0.014232	0.0147186	0.00401316
c__Actinomycetia;unclassified	0.00323524	0.00367614	0.00838884
c__Alphaproteobacteria;unclassified	0.0124496	0.0134261	0.00887122
c__Anaerolineae;unclassified	0.00309157	0.00360886	0.00301115
c__Ardenticatenia;unclassified	0.000277831	0.00036177	0.000262193
c__Bacteroidia;unclassified	1.25527e-05	9.40499e-06	7.39327e-06
c__Betaproteobacteria;unclassified	0.014991	0.0168442	0.0059078
c__Blastocatellia;unclassified	0.00105945	0.00096053	0.000694771
c__Caldilineae;unclassified	0.000554269	0.00068809	0.000545169
c__Candidatus_Lambdaproteobacteria;unclassified	5.6058e-07	1.079e-06	1.88133e-06
c__Candidatus_Limnocylindria;unclassified	2.48583e-05	4.15689e-05	6.4172e-05
c__Candidatus_Marinamargulisbacteria;unclassified	5.22077e-06	3.05635e-06	7.42942e-06
c__Candidatus_Methanofastidiosa;unclassified	1.2338e-05	1.22281e-05	4.27961e-05
c__Candidatus_Muproteobacteria;unclassified	0.000288488	0.000232402	0.000171314
c__Candidatus_Ozemobacteria;unclassified	7.89224e-06	1.15246e-05	1.70163e-05
c__Candidatus_Peribacteria;unclassified	1.34497e-05	1.29155e-05	3.82214e-05
c__Candidatus_Poseidoniia;unclassified	1.38187e-05	1.68895e-05	4.05311e-05
c__Candidatus_Thermofonsia;unclassified	0.000109287	0.000138792	0.000144656
c__Clostridia;unclassified	3.35899e-05	3.69511e-05	5.32261e-05
c__Coriobacteriia;unclassified	0	1.92156e-06	2.58544e-06
c__Dehalococcoidia;unclassified	0.000733776	0.000990689	0.00121542
c__Deltaproteobacteria;unclassified	0.0129609	0.0100408	0.009835
c__Epsilonproteobacteria;unclassified	5.04901e-06	1.49931e-06	2.92387e-06
c__Flavobacteriia;unclassified	1.11124e-05	1.17018e-05	2.83752e-07
c__Fusobacteriia;unclassified	4.91063e-06	1.45306e-06	4.53213e-06
c__Gammaproteobacteria;unclassified	0.0229747	0.0142126	0.00713463
c__Hadesarchaea;unclassified	4.59632e-05	6.4899e-05	0.000134337
c__Holophagae;unclassified	2.93478e-05	2.44729e-05	4.77629e-06
c__Ignavibacteria;unclassified	0.000707912	0.000896152	0.000269495
c__Leotiomycetes;unclassified	2.13418e-06	3.85518e-07	0
c__Methanonatronarchaeia;unclassified	0	0	4.86427e-06
c__Nanohaloarchaea;unclassified	1.61753e-06	6.71479e-07	9.49438e-07
c__Nitrospira;unclassified	9.30266e-05	0.000114102	0.00011504
c__Opitutae;unclassified	9.59763e-05	7.98322e-05	0.000215065
c__Phycisphaerae;unclassified	8.85508e-05	8.02577e-05	0.000123463
c__Planctomycetia;unclassified	0.000168403	0.000135733	0.000501132
c__Spartobacteria;unclassified	1.41473e-06	1.6252e-06	5.06717e-06
c__Sphingobacteriia;unclassified	8.16406e-06	4.7318e-07	1.56752e-05
c__Tepidiformia;unclassified	0.000147933	0.000139257	0.000143608
c__Theionarchaea;unclassified	5.82842e-05	4.78236e-05	0.000103852
c__Thermococci;unclassified	2.92586e-05	2.62844e-05	5.88862e-05
c__Thermoflexia;unclassified	0.000131704	0.000162581	0.000115696
c__Thermoleophilia;unclassified	0.000112769	0.000163394	0.000336806
c__Thermomicrobia;unclassified	0.000103273	0.000136235	0.000210575
c__Thermoplasmata;unclassified	0.000760705	0.000722542	0.00200928
c__Thermoprotei;unclassified	0.000136235	0.000127206	0.000423328
c__Tissierellia;unclassified	1.68065e-06	1.83653e-06	6.80153e-06
c__Verrucomicrobiae;unclassified	8.28867e-06	4.87226e-06	6.21157e-05
c__Vicinamibacteria;unclassified	0.000316101	0.000335521	0.000210758
c__Zetaproteobacteria;unclassified	0.000311763	0.000296811	0.000227721
k__Viruses;unclassified	5.32778e-05	4.25635e-05	6.84021e-05
o__Abditibacteriales	1.31283e-05	2.37795e-05	4.51841e-05
o__Acholeplasmatales	1.07308e-06	2.0339e-06	2.97881e-06
o__Acidaminococcales	2.14303e-05	3.60262e-05	2.61849e-05
o__Acidiferrobacterales	0.000301312	0.000224327	0.000155614
o__Acidilobales	3.29584e-05	3.09747e-05	8.85833e-05
o__Acidimicrobiales	0.00200031	0.00223387	0.00578366
o__Acidithiobacillales	0.000385899	0.000317356	0.000249437
o__Acidobacteriales	0.0152389	0.0146645	0.00982253
o__Acidothermales	0.000251798	0.000391705	0.00209999
o__Actinomycetales	0.000355613	0.000398512	0.000985346
o__Actinopolysporales	1.21949e-05	1.99476e-05	3.20805e-05
o__Aeromonadales	0.000109181	0.000100335	8.26149e-05
o__Agaricales	5.51839e-06	5.61614e-06	1.61918e-05
o__Aggregatilineales	0.000209616	0.000214589	0.000273391
o__Algavirales	5.18717e-06	2.36865e-06	6.11955e-06
o__Alteromonadales	0.000325964	0.00026501	0.000254216
o__Anaerolineales	0.00271743	0.00302022	0.00268278
o__Aquificales	5.53303e-05	3.46999e-05	3.03239e-05
o__Archaeoglobales	8.48192e-05	7.78755e-05	0.000159086
o__Ardenticatenales	0.000137466	0.000154085	0.000224444
o__Arenicellales	5.96808e-06	3.69377e-06	1.00276e-05
o__Auriculariales	6.93805e-06	2.97405e-06	1.20548e-06
o__Bacillales	0.00300478	0.00305594	0.00508173
o__Bacteriovoracales	3.15709e-05	1.24738e-05	1.55949e-05
o__Bacteroidales	0.00016955	0.000163213	0.000271227
o__Bacteroidetes_Order_II_Incertae_sedis	0.000146324	0.000172605	0.000216873
o__Balneolales	6.67481e-05	6.22106e-05	0.000103102
o__Basidiobolales	2.59221e-06	8.24473e-07	6.09832e-06
o__Bdellovibrionales	0.000411464	0.000306273	0.000276653
o__Bifidobacteriales	5.9213e-05	7.9375e-05	0.000127398
o__Blastocatellales	0.000206746	0.000173962	0.000172363
o__Blastocladiales	3.52206e-06	2.00286e-06	4.68561e-06
o__Boletales	1.02842e-05	8.79281e-06	5.0907e-06
o__Brachyspirales	0	0	1.28325e-06
o__Bradymonadales	5.69793e-05	4.67198e-05	0.000102319
o__Bryobacterales	0.00118443	0.001104	0.000593304
o__Burkholderiales	0.0215318	0.0213695	0.0132701
o__Caldilineales	0.000212924	0.000283681	0.000182531
o__Caldisericales	6.7242e-06	5.96853e-06	1.28999e-05
o__Calditrichales	5.74914e-05	5.82163e-05	1.85164e-05
o__Campylobacterales	4.37321e-05	4.35723e-05	4.55484e-05
o__Candidatus_Acidulodesulfobacterales	5.06143e-05	4.76645e-05	0.000111728
o__Candidatus_Altiarchaeales	7.69681e-05	7.00163e-05	0.000169845
o__Candidatus_Babeliales	1.82941e-06	1.87408e-06	5.31923e-06
o__Candidatus_Brocadiales	0.000199149	0.000220508	0.000167387
o__Candidatus_Cryosericales	2.40755e-05	2.47937e-05	2.35468e-05
o__Candidatus_Eremiobacterales	0.00299847	0.00295156	0.00300526
o__Candidatus_Fermentibacterales	2.80269e-06	2.0988e-06	1.16092e-06
o__Candidatus_Gastranaerophilales	2.03676e-06	2.01246e-06	3.56838e-07
o__Candidatus_Limnocylindrales	2.6293e-05	3.12124e-05	4.49493e-05
o__Candidatus_Methanoliparales	2.26066e-06	2.01528e-06	8.45722e-06
o__Candidatus_Methanomethyliales	1.13748e-05	1.28249e-05	3.82879e-05
o__Candidatus_Micrarchaeales	2.5709e-05	2.19284e-05	0.000102577
o__Candidatus_Nanogingivales	0	0	4.46838e-06
o__Candidatus_Nanopelagicales	1.30894e-05	1.52259e-05	7.90652e-05
o__Candidatus_Nanoperiomorbales	2.08569e-06	3.13124e-06	3.20158e-06
o__Candidatus_Nitrosocaldales	1.1674e-05	8.52413e-06	3.79115e-05
o__Candidatus_Poseidoniales	6.92217e-05	7.29797e-05	0.000126238
o__Candidatus_Saccharimonales	3.38125e-06	5.54281e-06	1.41888e-05
o__Candidatus_Sumerlaeales	2.06235e-07	4.58e-06	8.88251e-06
o__Cantharellales	1.75283e-06	2.87116e-06	4.92384e-06
o__Capsulimonadales	0.000154064	0.000123415	0.000204179
o__Cardiobacteriales	4.29335e-06	4.9878e-06	5.62648e-06
o__Catenulisporales	0.000529307	0.000573759	0.00121926
o__Caudovirales	0.000504603	0.000592761	0.00109645
o__Caulobacterales	0.0168282	0.0176854	0.00803173
o__Cellvibrionales	0.000255911	0.000226386	0.000248667
o__Cenarchaeales	6.72056e-06	3.15777e-06	1.54687e-05
o__Chaetothyriales	0	8.42594e-07	2.27398e-06
o__Chitinispirillales	6.33925e-06	7.24388e-06	6.63253e-06
o__Chitinophagales	0.00261712	0.00131445	0.00915503
o__Chlamydiales	1.34809e-05	2.00411e-05	2.52928e-05
o__Chlorobiales	0.000132326	0.000142024	0.000175368
o__Chloroflexales	0.00102939	0.00114623	0.00161227
o__Chromatiales	0.00292865	0.00184373	0.00211999
o__Chroococcales	0.000150936	0.000139469	0.000226549
o__Chroococcidiopsidales	7.8655e-05	8.47142e-05	8.53447e-05
o__Chrysiogenales	3.14992e-06	3.71708e-06	5.93568e-06
o__Chthoniobacterales	0.000231717	0.000269104	0.000360597
o__Chthonomonadales	0.000168067	0.000130515	0.000135234
o__Chytridiales	1.13848e-06	1.12645e-06	2.42273e-06
o__Coprothermobacterales	3.93327e-06	9.72293e-06	1.17461e-05
o__Coriobacteriales	9.08061e-05	0.000104223	8.60014e-05
o__Corynebacteriales	0.00534839	0.00525371	0.0107903
o__Cryptosporangiales	0.000160076	0.000169309	0.000395208
o__Cytophagales	0.0010426	0.000849585	0.00161331
o__Dacrymycetales	5.21727e-07	5.01465e-07	0
o__Deferribacterales	1.4962e-05	1.94978e-05	1.42465e-05
o__Dehalococcoidales	5.47923e-05	6.4304e-05	0.00010894
o__Deinococcales	0.000374044	0.000364877	0.000646671
o__Desulfarculales	9.8803e-05	8.58189e-05	0.000112266
o__Desulfobacterales	0.00154709	0.00158124	0.0012117
o__Desulfovibrionales	0.000592048	0.000567132	0.000505388
o__Desulfurellales	1.62425e-05	1.51832e-05	1.99941e-05
o__Desulfurobacteriales	1.90403e-05	7.43084e-06	2.41736e-05
o__Desulfurococcales	3.64931e-05	3.03144e-05	0.000120565
o__Desulfuromonadales	0.00354101	0.00402927	0.0021536
o__Diaporthales	2.11364e-06	2.0533e-06	6.02684e-06
o__Dictyoglomales	1.67713e-05	1.81068e-05	2.46763e-05
o__Diversisporales	0.000220207	0.000303951	0.000262359
o__Eggerthellales	2.04581e-05	1.96921e-05	2.72656e-05
o__Elusimicrobiales	3.9458e-06	1.61315e-06	3.42688e-06
o__Emcibacterales	1.58928e-06	3.06797e-06	3.05126e-07
o__Endogonales	6.66103e-07	2.1577e-06	6.04621e-07
o__Endomicrobiales	1.71635e-06	0	1.92657e-06
o__Enterobacterales	0.000756305	0.000509708	0.000491737
o__Entomophthorales	3.06692e-06	3.981e-06	1.51105e-06
o__Entomoplasmatales	2.42478e-06	2.95123e-06	5.26443e-07
o__Erysipelotrichales	3.52042e-06	2.4388e-06	6.52446e-06
o__Eubacteriales	0.00234264	0.00232517	0.00322723
o__Eurotiales	1.60187e-05	4.67897e-05	3.21001e-05
o__Euzebyales	7.92448e-05	0.000112749	0.000187779
o__Ferrovales	6.18146e-05	6.30911e-05	4.70717e-05
o__Fervidicoccales	9.72466e-07	1.35814e-06	3.65726e-06
o__Fibrobacterales	6.80855e-06	5.97146e-06	1.50455e-05
o__Fimbriimonadales	6.06578e-05	4.59612e-05	8.84793e-05
o__Flavobacteriales	0.00049102	0.000388847	0.000791795
o__Frankiales	0.000771249	0.000789897	0.00161082
o__Fusobacteriales	3.75528e-05	3.78453e-05	6.10846e-05
o__Gaiellales	0.0097761	0.0133046	0.0278812
o__Gemmatales	0.000495997	0.000461275	0.00056936
o__Gemmatimonadales	0.00365611	0.00315487	0.0040584
o__Geodermatophilales	0.00126343	0.0013211	0.00290746
o__Geplafuvirales	0.000158688	0	2.64622e-06
o__Gloeobacterales	9.972e-05	9.86285e-05	0.000123274
o__Glomerales	0.000107069	0.000161126	9.47868e-05
o__Glycomycetales	7.19814e-05	6.98089e-05	0.000160171
o__Halanaerobiales	3.16677e-05	4.49952e-05	6.07804e-05
o__Halobacteriales	0.000175676	0.000168277	0.000388358
o__Haloferacales	0.000140081	0.000152716	0.000328644
o__Helotiales	1.93284e-05	1.79685e-05	3.0431e-05
o__Herpetosiphonales	0.000124202	0.00011403	0.000195729
o__Holophagales	0.00195251	0.000504051	0.00362272
o__Holosporales	3.06127e-06	9.75534e-06	8.88616e-06
o__Hydrogenophilales	0.000370046	0.000314199	0.000155377
o__Hymenochaetales	9.10839e-07	2.80406e-06	2.14318e-07
o__Hyphomicrobiales	0.0952069	0.104009	0.0926062
o__Hyphomonadales	0.00024913	0.000297656	0.000145709
o__Hypocreales	2.48873e-05	2.768e-05	2.1108e-05
o__Ignavibacteriales	0.000225055	0.000249032	0.000131006
o__Imitervirales	3.9027e-07	6.24855e-07	2.32587e-05
o__Immundisolibacterales	4.79948e-05	3.04432e-05	4.35362e-05
o__Isosphaerales	0.000990186	0.00102369	0.00113115
o__Jaapiales	0	0	7.03355e-07
o__Jatrophihabitantales	0.000434447	0.000609353	0.000721784
o__Jiangellales	0.00028642	0.000308683	0.000792234
o__Kalamavirales	0	0	2.61498e-06
o__Kangiellales	1.13922e-05	5.39318e-06	8.71505e-06
o__Kickxellales	2.35512e-06	2.80598e-07	1.7579e-05
o__Kineosporiales	0.000362643	0.00045384	0.00125287
o__Kiritimatiellales	4.6766e-06	6.99645e-06	1.8747e-05
o__Kordiimonadales	5.84462e-05	4.56615e-05	4.27837e-05
o__Kosmotogales	8.2652e-06	9.25622e-06	3.32542e-05
o__Ktedonobacterales	0.00843205	0.00833585	0.0218737
o__Lactobacillales	0.000246999	0.000266409	0.000258421
o__Legionellales	0.000148493	0.000162563	0.000112301
o__Lentisphaerales	5.58574e-06	8.83833e-06	5.06709e-06
o__Leptospirales	0.000194952	0.000168074	0.000184679
o__Limnochordales	5.28201e-05	6.18761e-05	0.000101187
o__Magnetococcales	3.46124e-05	3.51488e-05	3.08636e-05
o__Maricaulales	0.000185264	0.000203903	0.000142054
o__Marinilabiliales	7.84207e-05	7.85028e-05	8.22019e-05
o__Mariprofundales	1.31123e-05	1.57946e-05	1.19139e-05
o__Mesoaciditogales	4.7231e-06	5.30119e-06	1.65722e-05
o__Methanobacteriales	9.25849e-05	0.000114712	0.000191641
o__Methanocellales	5.72843e-05	7.30383e-05	0.000170149
o__Methanococcales	6.05892e-05	5.33749e-05	0.000137291
o__Methanomassiliicoccales	0.000667584	0.000634781	0.00186672
o__Methanomicrobiales	0.00271673	0.00376344	0.00385896
o__Methanonatronarchaeales	1.04723e-05	4.77006e-06	9.14698e-06
o__Methanophagales	3.32086e-05	3.29198e-05	4.99622e-05
o__Methanopyrales	2.70234e-06	1.22465e-06	4.61892e-06
o__Methanosarcinales	0.000421258	0.000477167	0.000819866
o__Methylacidiphilales	6.68205e-06	5.52604e-06	5.75713e-06
o__Methylococcales	0.000963341	0.00080345	0.000733249
o__Micrococcales	0.00404859	0.00454848	0.0103823
o__Micromonosporales	0.00342378	0.00333733	0.0073765
o__Micropepsales	0.00200888	0.00205219	0.00110606
o__Minwuiales	1.11877e-05	1.04682e-05	7.43178e-06
o__Moraxellales	0.000351284	0.000416194	0.000266223
o__Mortierellales	1.46219e-07	0	2.86933e-05
o__Motilibacterales	0.000269649	0.000362261	0.000889619
o__Mucorales	1.04632e-05	2.00808e-05	6.1332e-06
o__Mycoplasmatales	9.40143e-06	7.87982e-06	7.15688e-06
o__Mycosphaerellales	1.05516e-06	7.33853e-07	2.3997e-06
o__Myriangiales	7.91645e-07	2.77985e-06	3.38398e-06
o__Myxococcales	0.0229379	0.0177657	0.0229217
o__Nakamurellales	0.00101492	0.000528473	0.000664557
o__Nanoarchaeales	9.37998e-06	9.54659e-06	2.14334e-05
o__Natrialbales	7.26478e-05	7.70335e-05	0.000152652
o__Nautiliales	2.39573e-05	6.59429e-06	9.05178e-06
o__Neisseriales	0.000925523	0.000768451	0.000559542
o__Nevskiales	0.00385858	0.00268649	0.00159123
o__Nitriliruptorales	6.99174e-05	7.5906e-05	0.000186358
o__Nitrosomonadales	0.00333317	0.00326009	0.00147334
o__Nitrosopumilales	0.000146732	0.000117229	0.000219475
o__Nitrososphaerales	0.000170564	0.000137788	0.000167107
o__Nitrospinales	1.27764e-05	1.22756e-05	3.52009e-05
o__Nitrospirales	0.0155531	0.0156885	0.00513624
o__Nostocales	0.00146048	0.00150742	0.00161563
o__Oceanospirillales	0.000640163	0.000577122	0.000633775
o__Ophiostomatales	0	5.44871e-06	3.09559e-06
o__Opitutales	0.000581146	0.00052499	0.00124358
o__Orbales	1.30747e-05	5.92133e-06	3.14885e-06
o__Orbiliales	0	0	2.39401e-06
o__Ortervirales	1.07475e-05	6.48475e-07	1.06275e-06
o__Oscillatoriales	0.000331726	0.000314045	0.000490313
o__Parachlamydiales	5.45097e-05	4.07163e-05	6.57344e-05
o__Parvularculales	0.000121072	0.000124071	7.11775e-05
o__Pasteurellales	3.17681e-05	2.93284e-05	2.37759e-05
o__Pelagibacterales	1.57813e-05	1.95259e-05	1.44224e-05
o__Petrotogales	2.02733e-06	4.62975e-06	7.61448e-06
o__Pezizales	2.05611e-06	2.35565e-06	5.0458e-07
o__Phycisphaerales	9.66538e-05	7.30638e-05	7.66612e-05
o__Pirellulales	0.000230661	0.000228583	0.000321023
o__Planctomycetales	0.00114617	0.00113721	0.00117927
o__Pleosporales	6.15056e-06	7.36795e-06	5.46802e-06
o__Pleurocapsales	8.6774e-05	7.29669e-05	0.000105668
o__Polyporales	3.49719e-06	1.01264e-06	3.17201e-06
o__Propionibacteriales	0.00223801	0.00257305	0.0058991
o__Pseudanabaenales	0.000508578	0.000427309	0.000627963
o__Pseudomonadales	0.00160773	0.00156615	0.00133121
o__Pseudonocardiales	0.00727216	0.00689079	0.0149465
o__Pucciniales	2.25927e-06	3.19791e-06	1.07999e-05
o__Puniceicoccales	1.57256e-05	1.42136e-05	4.2693e-05
o__Rhodobacterales	0.00160629	0.00185024	0.00178319
o__Rhodocyclales	0.00203854	0.00209941	0.0011242
o__Rhodospirillales	0.0199591	0.0375941	0.0138164
o__Rhodothermales	0.000178246	0.000138536	0.00018476
o__Rickettsiales	8.52366e-05	9.74377e-05	6.46151e-05
o__Rubrobacterales	0.000317558	0.000362157	0.000799887
o__Saccharomycetales	4.45751e-06	4.38975e-06	1.68918e-06
o__Salinisphaerales	9.97298e-05	8.23841e-05	0.000124743
o__Saprospirales	6.05212e-05	5.05023e-05	6.35595e-05
o__Sebacinales	1.41152e-06	1.88285e-06	3.39126e-06
o__Sedimentisphaerales	3.35959e-07	5.33815e-07	6.68547e-06
o__Selenomonadales	0.000195272	0.000199258	0.000216114
o__Silvanigrellales	3.04728e-07	2.51723e-07	0
o__Sneathiellales	0.000144921	0.000156788	0.000133568
o__Solirubrobacterales	0.00424991	0.00515521	0.0185959
o__Sordariales	0	1.99035e-06	1.12666e-05
o__Sphaerobacterales	0.000815174	0.000852863	0.00183138
o__Sphingobacteriales	0.000848769	0.00145042	0.00185209
o__Sphingomonadales	0.017352	0.0334156	0.0222172
o__Spirochaetales	0.000171037	0.000139978	0.000145969
o__Spirulinales	5.29516e-06	4.58743e-06	1.97233e-05
o__Spizellomycetales	3.19705e-06	1.54916e-06	0
o__Sporichthyales	7.96124e-05	0.000121773	0.000243113
o__Sporidiobolales	2.66363e-06	2.64154e-06	4.77923e-06
o__Streptomycetales	0.00742242	0.00811759	0.017405
o__Streptosporangiales	0.0090031	0.0083608	0.0174774
o__Sulfolobales	0.000164022	0.000156271	0.00044327
o__Synechococcales	0.000255257	0.000248512	0.000297752
o__Synergistales	8.50803e-05	0.00010681	0.000173214
o__Syntrophobacterales	0.00154319	0.00175	0.000872436
o__Syntrophorhabdales	0.000122798	0.00015695	7.66215e-05
o__Terrimicrobiales	2.24546e-05	2.15244e-05	3.41364e-05
o__Thermales	0.00050332	0.000462611	0.000833251
o__Thermoanaerobacterales	0.000508092	0.000511637	0.00073905
o__Thermoanaerobaculales	1.74094e-05	2.04942e-05	1.06602e-05
o__Thermococcales	0.000101625	0.000106191	0.000277121
o__Thermodesulfobacteriales	3.9905e-05	3.9039e-05	4.70923e-05
o__Thermodesulfovibrionales	4.71439e-05	4.17972e-05	3.38217e-05
o__Thermofilales	1.99444e-05	5.89313e-06	3.32679e-05
o__Thermoflexales	0.000461744	0.000570073	0.000424282
o__Thermogemmatisporales	0.00171645	0.00152992	0.00452658
o__Thermoleophilales	5.0933e-05	7.97054e-05	0.000230377
o__Thermomicrobiales	4.15503e-05	4.30855e-05	9.8032e-05
o__Thermoplasmatales	0.000560429	0.000564244	0.00173732
o__Thermoproteales	6.83553e-05	7.91409e-05	0.000201865
o__Thermosediminibacterales	4.59259e-05	5.15256e-05	5.55494e-05
o__Thermostichales	1.87709e-06	1.25296e-06	5.12145e-06
o__Thermotogales	4.54588e-05	4.39623e-05	5.70735e-05
o__Thiotrichales	0.000363293	0.000294927	0.000296849
o__Tissierellales	3.06366e-05	2.04591e-05	2.18576e-05
o__Trechisporales	3.34421e-07	0	1.19072e-06
o__Tremellales	4.03736e-06	1.61175e-06	1.21321e-06
o__Trueperales	2.38537e-05	2.72999e-05	5.24195e-05
o__Veillonellales	2.86804e-05	2.38934e-05	6.40793e-05
o__Verrucariales	8.65277e-06	3.12286e-06	0
o__Verrucomicrobiales	0.00101034	0.000797799	0.00263958
o__Vibrionales	0.000122939	0.0001083	0.000128314
o__Xanthomonadales	0.0153096	0.0159205	0.00982206
o__Xylariales	2.69572e-06	6.60198e-06	5.46275e-06
o__Zoopagales	1.81697e-07	3.98735e-07	1.7008e-06
p__Acidobacteria;unclassified	0.280098	0.245539	0.125568
p__Actinobacteria;unclassified	0.0297325	0.037296	0.0969247
p__Aquificae;unclassified	2.47653e-05	2.74101e-05	3.98314e-05
p__Armatimonadetes;unclassified	0.000932801	0.00103804	0.00159645
p__Atribacterota;unclassified	5.50356e-05	3.82409e-05	4.59649e-05
p__Bacteroidetes;unclassified	0.00102905	0.000748203	0.00153844
p__Balneolaeota;unclassified	6.6246e-06	5.78644e-06	2.1837e-06
p__Caldiserica;unclassified	7.96591e-06	5.73572e-06	8.81502e-06
p__Calditrichaeota;unclassified	0.000498075	0.000480962	0.000420687
p__Candidatus_Abawacabacteria;unclassified	2.63897e-05	1.94534e-05	1.83311e-05
p__Candidatus_Abyssubacteria;unclassified	0.000209285	0.000197993	0.000186567
p__Candidatus_Adlerbacteria;unclassified	1.29935e-05	6.43973e-06	7.38228e-05
p__Candidatus_Aenigmarchaeota;unclassified	2.14318e-05	2.05692e-05	6.68681e-05
p__Candidatus_Aerophobetes;unclassified	2.93153e-05	3.07801e-05	4.80087e-05
p__Candidatus_Amesbacteria;unclassified	2.8659e-05	2.73387e-05	0.000117048
p__Candidatus_Aminicenantes;unclassified	0.000807355	0.00087495	0.000484812
p__Candidatus_Andersenbacteria;unclassified	3.91689e-06	3.90606e-06	1.52777e-05
p__Candidatus_Aureabacteria;unclassified	1.03211e-06	2.42401e-06	1.56466e-06
p__Candidatus_Azambacteria;unclassified	1.35759e-05	1.23303e-05	1.9408e-05
p__Candidatus_Bathyarchaeota;unclassified	0.000530214	0.000494411	0.00126202
p__Candidatus_Beckwithbacteria;unclassified	8.27678e-06	7.25864e-06	2.21526e-05
p__Candidatus_Berkelbacteria;unclassified	1.30831e-05	7.82507e-06	3.71554e-05
p__Candidatus_Bipolaricaulota;unclassified	0.000142856	0.000153092	0.000226181
p__Candidatus_Blackallbacteria;unclassified	6.39631e-06	3.3521e-06	6.25902e-06
p__Candidatus_Blackburnbacteria;unclassified	4.54736e-06	1.83689e-06	2.35925e-05
p__Candidatus_Buchananbacteria;unclassified	1.25404e-05	2.0396e-05	4.8483e-05
p__Candidatus_Campbellbacteria;unclassified	0	2.04266e-06	2.22024e-05
p__Candidatus_Cerribacteria;unclassified	1.49251e-05	1.55513e-05	5.68724e-05
p__Candidatus_Chisholmbacteria;unclassified	4.9395e-06	7.62603e-06	4.04985e-06
p__Candidatus_Cloacimonetes;unclassified	4.63579e-05	3.79659e-05	5.08128e-05
p__Candidatus_Coatesbacteria;unclassified	1.73103e-05	2.06704e-05	2.07901e-05
p__Candidatus_Collierbacteria;unclassified	1.44625e-05	8.39037e-06	2.98433e-05
p__Candidatus_Colwellbacteria;unclassified	0	0	9.7151e-06
p__Candidatus_Curtissbacteria;unclassified	5.0532e-06	1.01262e-05	5.90726e-05
p__Candidatus_Dadabacteria;unclassified	0.000284575	0.00030544	0.000381787
p__Candidatus_Daviesbacteria;unclassified	1.15931e-05	1.27299e-05	5.90912e-05
p__Candidatus_Delongbacteria;unclassified	1.24819e-06	1.91925e-06	3.68296e-07
p__Candidatus_Desantisbacteria;unclassified	7.68629e-06	1.55679e-05	1.96242e-05
p__Candidatus_Diapherotrites;unclassified	2.88711e-06	5.86701e-06	6.74131e-06
p__Candidatus_Dormibacteraeota;unclassified	0.00330325	0.00390104	0.0104885
p__Candidatus_Doudnabacteria;unclassified	4.32811e-06	1.53819e-05	0.000244012
p__Candidatus_Edwardsbacteria;unclassified	1.8063e-06	4.10445e-06	1.23847e-06
p__Candidatus_Eisenbacteria;unclassified	0.0014605	0.00104277	0.000193399
p__Candidatus_Eremiobacteraeota;unclassified	0.00371762	0.00322382	0.0102164
p__Candidatus_Falkowbacteria;unclassified	1.03162e-05	1.57589e-05	5.4137e-05
p__Candidatus_Fermentibacteria;unclassified	2.51768e-05	2.10806e-05	2.22235e-05
p__Candidatus_Firestonebacteria;unclassified	1.35995e-05	1.02353e-05	2.71785e-05
p__Candidatus_Fischerbacteria;unclassified	4.8269e-05	4.69224e-05	3.35229e-05
p__Candidatus_Fraserbacteria;unclassified	0.000126413	0.00013904	0.000157583
p__Candidatus_Geothermarchaeota;unclassified	1.05852e-05	1.23916e-05	4.0989e-05
p__Candidatus_Giovannonibacteria;unclassified	1.36277e-05	1.67613e-05	2.28259e-05
p__Candidatus_Glassbacteria;unclassified	2.72471e-05	2.26824e-05	2.44065e-05
p__Candidatus_Goldbacteria;unclassified	1.5059e-05	6.91739e-06	7.8831e-05
p__Candidatus_Gottesmanbacteria;unclassified	5.97886e-05	7.12554e-05	0.000281415
p__Candidatus_Gracilibacteria;unclassified	1.2138e-05	7.33899e-06	2.23873e-05
p__Candidatus_Gribaldobacteria;unclassified	3.72781e-06	5.60335e-06	1.35578e-05
p__Candidatus_Handelsmanbacteria;unclassified	0.000172503	0.000180663	0.000202329
p__Candidatus_Harrisonbacteria;unclassified	2.06487e-06	3.61473e-06	1.60829e-05
p__Candidatus_Heimdallarchaeota;unclassified	4.69227e-05	5.18227e-05	0.000131882
p__Candidatus_Hydrogenedentes;unclassified	4.38593e-05	3.39424e-05	4.6942e-05
p__Candidatus_Hydrothermae;unclassified	1.42371e-05	1.31728e-05	3.61798e-05
p__Candidatus_Hydrothermarchaeota;unclassified	7.72875e-06	2.38706e-06	1.63064e-05
p__Candidatus_Jorgensenbacteria;unclassified	1.66059e-06	1.56214e-06	5.58362e-06
p__Candidatus_Kaiserbacteria;unclassified	5.76736e-05	9.54644e-05	0.000303406
p__Candidatus_Kerfeldbacteria;unclassified	2.12873e-05	1.57846e-05	3.98565e-05
p__Candidatus_Komeilibacteria;unclassified	6.38316e-06	1.01488e-05	1.84972e-05
p__Candidatus_Korarchaeota;unclassified	6.18416e-05	7.1209e-05	0.000202359
p__Candidatus_Kryptonia;unclassified	8.48834e-05	9.7278e-05	4.04458e-05
p__Candidatus_Kuenenbacteria;unclassified	2.33751e-06	1.50881e-06	0
p__Candidatus_Latescibacteria;unclassified	0.000731908	0.00048808	0.00026094
p__Candidatus_Levybacteria;unclassified	9.1008e-05	8.01292e-05	0.000934318
p__Candidatus_Lindowbacteria;unclassified	4.39014e-06	8.39053e-06	1.32284e-05
p__Candidatus_Liptonbacteria;unclassified	1.71439e-05	3.65638e-05	5.08004e-05
p__Candidatus_Lloydbacteria;unclassified	1.46506e-05	2.39453e-05	7.90586e-05
p__Candidatus_Lokiarchaeota;unclassified	1.18103e-05	1.13603e-05	2.09096e-05
p__Candidatus_Magasanikbacteria;unclassified	1.94867e-05	2.40767e-05	7.42549e-05
p__Candidatus_Marinimicrobia;unclassified	0.000109947	0.000104292	9.49144e-05
p__Candidatus_Marsarchaeota;unclassified	3.11491e-05	3.23017e-05	0.000113242
p__Candidatus_Melainabacteria;unclassified	0.000172054	0.000164049	0.000197888
p__Candidatus_Micrarchaeota;unclassified	4.45059e-05	4.921e-05	9.23297e-05
p__Candidatus_Microgenomates;unclassified	5.18052e-05	6.83217e-05	0.000465897
p__Candidatus_Moranbacteria;unclassified	1.22937e-05	1.38233e-05	6.4852e-05
p__Candidatus_Muirbacteria;unclassified	3.2089e-07	1.90949e-06	7.43893e-07
p__Candidatus_Nanohaloarchaeota;unclassified	1.77313e-06	7.95345e-07	4.65246e-06
p__Candidatus_Nealsonbacteria;unclassified	1.498e-05	1.98905e-05	2.13626e-05
p__Candidatus_Niyogibacteria;unclassified	2.89508e-06	1.68697e-06	1.40225e-05
p__Candidatus_Nomurabacteria;unclassified	2.14753e-05	2.87093e-05	6.92551e-05
p__Candidatus_Odinarchaeota;unclassified	4.99859e-05	5.25223e-05	6.86643e-05
p__Candidatus_Omnitrophica;unclassified	0.000276909	0.000275648	0.000527866
p__Candidatus_Pacebacteria;unclassified	8.73411e-07	4.24581e-06	1.26178e-05
p__Candidatus_Parcubacteria;unclassified	0.000205374	0.000800001	0.000814953
p__Candidatus_Parvarchaeota;unclassified	6.93747e-06	4.55531e-06	1.70705e-05
p__Candidatus_Peregrinibacteria;unclassified	3.98648e-05	4.64256e-05	4.36585e-05
p__Candidatus_Poribacteria;unclassified	0.000139513	0.000160829	0.000196254
p__Candidatus_Portnoybacteria;unclassified	7.33523e-06	1.22353e-05	3.4011e-05
p__Candidatus_Riflebacteria;unclassified	1.82479e-05	2.06202e-05	2.59967e-05
p__Candidatus_Roizmanbacteria;unclassified	2.06806e-05	3.13394e-05	0.000168052
p__Candidatus_Rokubacteria;unclassified	0.0242244	0.0257235	0.0147853
p__Candidatus_Ryanbacteria;unclassified	1.77679e-05	2.70313e-05	5.15674e-05
p__Candidatus_Saccharibacteria;unclassified	0.000896607	0.00182383	0.00448537
p__Candidatus_Schekmanbacteria;unclassified	6.8748e-05	5.57777e-05	6.16266e-05
p__Candidatus_Shapirobacteria;unclassified	2.43199e-05	3.48088e-05	3.3347e-05
p__Candidatus_Spechtbacteria;unclassified	1.0481e-06	8.95822e-07	2.55578e-06
p__Candidatus_Staskawiczbacteria;unclassified	6.40335e-06	7.43149e-06	6.39496e-05
p__Candidatus_Sumerlaeota;unclassified	3.74767e-05	3.60515e-05	7.3672e-05
p__Candidatus_Sungbacteria;unclassified	8.30153e-06	2.77813e-05	3.11778e-05
p__Candidatus_Tagabacteria;unclassified	0	5.07783e-07	3.77371e-06
p__Candidatus_Taylorbacteria;unclassified	1.96254e-05	2.22487e-05	0.000308569
p__Candidatus_Tectomicrobia;unclassified	0.000630864	0.000585212	0.000525962
p__Candidatus_Terrybacteria;unclassified	1.56964e-06	3.11964e-06	2.18886e-05
p__Candidatus_Thermoplasmatota;unclassified	0.000141029	0.000137914	0.000403965
p__Candidatus_Thorarchaeota;unclassified	0.000115899	0.000113623	0.000204408
p__Candidatus_Uhrbacteria;unclassified	4.36382e-05	0.000399318	5.87065e-05
p__Candidatus_Verstraetearchaeota;unclassified	1.5678e-05	1.00231e-05	4.55976e-05
p__Candidatus_Vogelbacteria;unclassified	8.33727e-07	4.22914e-06	4.7165e-05
p__Candidatus_Wallbacteria;unclassified	2.62196e-05	1.9545e-05	2.00922e-05
p__Candidatus_Wildermuthbacteria;unclassified	4.34036e-06	1.18235e-05	8.01334e-06
p__Candidatus_Wirthbacteria;unclassified	2.12285e-06	2.13278e-06	6.46105e-06
p__Candidatus_Woesearchaeota;unclassified	7.43975e-05	7.46159e-05	0.000169081
p__Candidatus_Woesebacteria;unclassified	8.91555e-05	9.05021e-05	0.000233833
p__Candidatus_Wolfebacteria;unclassified	5.80113e-06	1.48834e-05	4.30409e-05
p__Candidatus_Woykebacteria;unclassified	4.03813e-05	3.5727e-05	0.000115712
p__Candidatus_Yanofskybacteria;unclassified	1.00833e-05	2.67835e-05	5.52323e-05
p__Candidatus_Yonathbacteria;unclassified	5.55519e-06	1.29484e-05	4.99162e-05
p__Candidatus_Zambryskibacteria;unclassified	5.26026e-06	1.84156e-05	9.43823e-05
p__Chlamydiae;unclassified	1.21637e-05	8.50802e-06	3.07779e-05
p__Chlorobi;unclassified	5.36063e-05	5.95204e-05	4.66196e-05
p__Chloroflexi;unclassified	0.0613425	0.0733248	0.100005
p__Crenarchaeota;unclassified	0.000212881	0.000203498	0.000493186
p__Cryptomycota;unclassified	2.34355e-07	0	1.71649e-07
p__Cyanobacteria;unclassified	0.00122693	0.00112573	0.00145586
p__Elusimicrobia;unclassified	0.000361805	0.00031468	0.000665762
p__Euryarchaeota;unclassified	0.00265067	0.00228684	0.00839886
p__Fibrobacteres;unclassified	5.04524e-06	4.92481e-06	9.93463e-06
p__Firmicutes;unclassified	0.000428862	0.000434909	0.00085635
p__Gemmatimonadetes;unclassified	0.0525347	0.0398443	0.0389982
p__Ignavibacteriae;unclassified	0.000960871	0.00146198	0.000353106
p__Lentisphaerae;unclassified	0.000196084	0.000198555	0.000280529
p__Microsporidia;unclassified	9.54974e-06	8.09102e-07	1.53352e-06
p__Nanoarchaeota;unclassified	5.87299e-06	5.491e-06	2.21796e-05
p__Nitrospinae;unclassified	0.000269859	0.000287838	0.000317275
p__Nitrospirae;unclassified	0.00349931	0.00334983	0.0013613
p__Planctomycetes;unclassified	0.00181698	0.00166006	0.0025281
p__Proteobacteria;unclassified	0.0133339	0.00942568	0.00899478
p__Spirochaetes;unclassified	0.000319029	0.000287986	0.000305951
p__Synergistetes;unclassified	1.68295e-06	1.31748e-06	3.7102e-06
p__Tenericutes;unclassified	1.9383e-05	9.7651e-06	4.68494e-05
p__Thaumarchaeota;unclassified	0.0112	0.00771282	0.0109935
p__Thermodesulfobacteria;unclassified	1.65682e-06	3.89297e-06	6.73326e-06
p__Thermotogae;unclassified	7.73617e-06	7.58219e-06	2.03147e-05
p__Verrucomicrobia;unclassified	0.014978	0.0152163	0.0183501
p__candidate_division_CPR1;unclassified	3.4583e-07	5.49176e-07	1.8372e-06
p__candidate_division_CPR3;unclassified	7.24899e-06	8.08569e-06	2.49232e-06
p__candidate_division_KD3-62;unclassified	5.77872e-06	2.96241e-06	5.20669e-06
p__candidate_division_NC10;unclassified	0.000645203	0.00064078	0.000326283
p__candidate_division_WOR-3;unclassified	4.41976e-05	4.51113e-05	4.89302e-05
p__candidate_division_WWE3;unclassified	3.24271e-05	3.6317e-05	0.000103769
p__candidate_division_Zixibacteria;unclassified	0.000538285	0.000502789	0.000412306

## Sheet: Families-Relative aboundance
Taxonomy	C	CK	CY
c__Acidimicrobiia;unclassified	8.06194e-05	0.00011154	0.000225431
c__Acidobacteriia;unclassified	0.0146006	0.0151406	0.00411513
c__Actinomycetia;unclassified	0.00331905	0.00378154	0.00860198
c__Alphaproteobacteria;unclassified	0.0127722	0.013811	0.00909661
c__Anaerolineae;unclassified	0.00317166	0.00371233	0.00308766
c__Ardenticatenia;unclassified	0.000285028	0.000372142	0.000268854
c__Bacteroidia;unclassified	1.28779e-05	9.67463e-06	7.58111e-06
c__Betaproteobacteria;unclassified	0.0153794	0.0173271	0.0060579
c__Blastocatellia;unclassified	0.0010869	0.000988069	0.000712423
c__Caldilineae;unclassified	0.000568628	0.000707818	0.000559021
c__Candidatus_Lambdaproteobacteria;unclassified	5.75103e-07	1.10994e-06	1.92913e-06
c__Candidatus_Limnocylindria;unclassified	2.55023e-05	4.27607e-05	6.58025e-05
c__Candidatus_Marinamargulisbacteria;unclassified	5.35601e-06	3.14398e-06	7.61818e-06
c__Candidatus_Methanofastidiosa;unclassified	1.26577e-05	1.25787e-05	4.38834e-05
c__Candidatus_Muproteobacteria;unclassified	0.000295961	0.000239065	0.000175667
c__Candidatus_Peribacteria;unclassified	1.37981e-05	1.32858e-05	3.91925e-05
c__Candidatus_Poseidoniia;unclassified	1.41766e-05	1.73737e-05	4.15609e-05
c__Candidatus_Thermofonsia;unclassified	0.000112118	0.000142771	0.000148331
c__Clostridia;unclassified	3.446e-05	3.80105e-05	5.45784e-05
c__Coriobacteriia;unclassified	0	1.97665e-06	2.65112e-06
c__Dehalococcoidia;unclassified	0.000752785	0.00101909	0.0012463
c__Deltaproteobacteria;unclassified	0.013287	0.0103251	0.0100766
c__Epsilonproteobacteria;unclassified	5.1798e-06	1.54229e-06	2.99816e-06
c__Flavobacteriia;unclassified	1.14003e-05	1.20373e-05	2.90961e-07
c__Fusobacteriia;unclassified	5.03784e-06	1.49472e-06	4.64728e-06
c__Gammaproteobacteria;unclassified	0.0232215	0.0143799	0.0071004
c__Hadesarchaea;unclassified	4.71539e-05	6.67597e-05	0.00013775
c__Holophagae;unclassified	3.01081e-05	2.51746e-05	4.89764e-06
c__Ignavibacteria;unclassified	0.000726251	0.000921846	0.000276342
c__Methanonatronarchaeia;unclassified	0	0	4.98786e-06
c__Nanohaloarchaea;unclassified	1.65943e-06	6.90731e-07	9.73561e-07
c__Nitrospira;unclassified	9.54365e-05	0.000117373	0.000117963
c__Opitutae;unclassified	9.84626e-05	8.2121e-05	0.000220529
c__Phycisphaerae;unclassified	9.08448e-05	8.25588e-05	0.0001266
c__Planctomycetia;unclassified	0.000172765	0.000139625	0.000513864
c__Spartobacteria;unclassified	1.45138e-06	1.67179e-06	5.19592e-06
c__Sphingobacteriia;unclassified	8.37556e-06	4.86746e-07	1.60734e-05
c__Tepidiformia;unclassified	0.000151766	0.00014325	0.000147257
c__Theionarchaea;unclassified	5.97941e-05	4.91947e-05	0.00010649
c__Thermococci;unclassified	3.00166e-05	2.7038e-05	6.03823e-05
c__Thermoflexia;unclassified	0.000135116	0.000167243	0.000118635
c__Thermoleophilia;unclassified	0.00011569	0.000168078	0.000345364
c__Thermomicrobia;unclassified	0.000105949	0.000140141	0.000215925
c__Thermoplasmata;unclassified	0.000780411	0.000743257	0.00206033
c__Thermoprotei;unclassified	0.000139764	0.000130853	0.000434084
c__Tissierellia;unclassified	1.72419e-06	1.88918e-06	6.97433e-06
c__Verrucomicrobiae;unclassified	8.50339e-06	5.01195e-06	6.36939e-05
c__Zetaproteobacteria;unclassified	0.000319839	0.000305321	0.000233506
f__Abitibacteriaceae	1.34684e-05	2.44613e-05	4.63321e-05
f__Acaryochloridaceae	3.11603e-05	3.39107e-05	2.15224e-05
f__Acetobacteraceae	0.00865282	0.0257699	0.00339626
f__Acholeplasmataceae	1.10088e-06	2.09222e-06	3.05449e-06
f__Acidaminococcaceae	2.19855e-05	3.70591e-05	2.68502e-05
f__Acidiferrobacteraceae	0.000309118	0.000230759	0.000159567
f__Acidilobaceae	1.26448e-05	1.2677e-05	4.45422e-05
f__Acidimicrobiaceae	0.000588737	0.000616519	0.00154394
f__Acidithiobacillaceae	0.000159037	0.00011711	0.000143306
f__Acidobacteriaceae	0.0141033	0.0133369	0.0093622
f__Acidothermaceae	0.000258321	0.000402936	0.00215335
f__Ackermannviridae	0	0	2.57675e-06
f__Actinomycetaceae	0.000323835	0.000351448	0.000769525
f__Actinopolymorphaceae	0.000248341	0.000253704	0.000530304
f__Actinopolysporaceae	1.25108e-05	2.05195e-05	3.28955e-05
f__Actinospicaceae	0.000156451	0.000137985	0.000314805
f__Aerococcaceae	4.27117e-05	5.41942e-05	2.86242e-05
f__Aeromonadaceae	0.000109457	0.000101102	8.44484e-05
f__Aestuariivirgaceae	4.10077e-05	3.3685e-05	4.73659e-05
f__Afifellaceae	8.06323e-05	9.72943e-05	6.79382e-05
f__Aggregatilineaceae	0.000215046	0.000220741	0.000280338
f__Ahrensiaceae	2.10924e-05	7.59469e-06	2.01588e-06
f__Akkermansiaceae	3.1601e-07	0	0
f__Alcaligenaceae	0.00145066	0.00144443	0.00118055
f__Alcanivoracaceae	0.000122355	9.82469e-05	0.000104559
f__Algiphilaceae	1.78831e-05	8.24594e-06	1.0439e-05
f__Alicyclobacillaceae	0.000391496	0.000370399	0.000925022
f__Alsobacteraceae	7.287e-05	8.57259e-05	9.87086e-05
f__Alteromonadaceae	7.19408e-05	6.42221e-05	4.3117e-05
f__Amoebophilaceae	1.82741e-07	3.88811e-07	1.29129e-06
f__Amorphaceae	0.000105986	0.000108974	7.86933e-05
f__Amphiacanthidae	4.59384e-06	0	1.25348e-06
f__Anaerolineaceae	0.00277999	0.00308966	0.00273128
f__Anaeromyxobacteraceae	0.00352522	0.00314056	0.00165572
f__Anaplasmataceae	6.44027e-06	5.34236e-06	2.23629e-05
f__Ancylistaceae	3.14638e-06	4.09514e-06	1.54944e-06
f__Antricoccaceae	1.95137e-05	3.20768e-05	5.92101e-05
f__Aphanizomenonaceae	6.86841e-05	5.28318e-05	8.78331e-05
f__Aphanothecaceae	4.18587e-05	4.11641e-05	7.8157e-05
f__Aquificaceae	3.52331e-05	2.06438e-05	1.90251e-05
f__Archaeoglobaceae	5.06551e-05	5.24234e-05	6.99712e-05
f__Archangiaceae	0.00210648	0.00163857	0.00259065
f__Arcobacteraceae	1.24947e-05	1.19578e-05	1.84693e-05
f__Ardenticatenaceae	0.000141027	0.000158503	0.000230147
f__Arenicellaceae	6.12269e-06	3.79968e-06	1.02824e-05
f__Aspergillaceae	3.40962e-06	6.16233e-06	8.80502e-06
f__Atopobiaceae	1.61733e-05	1.12857e-05	1.7285e-05
f__Aurantimonadaceae	0.000170075	0.000177602	0.00017396
f__Autographiviridae	0	5.86702e-06	3.05136e-05
f__Azonexaceae	5.68992e-05	6.32027e-05	2.13437e-05
f__Azospirillaceae	0.00349971	0.00347174	0.00331125
f__Bacillaceae	0.000859833	0.000881642	0.00140623
f__Bacillales_Family_X_Incertae_Sedis	2.04671e-05	2.00242e-05	6.26592e-05
f__Bacteriovoracaceae	2.04019e-05	9.96159e-06	1.45026e-05
f__Bacteroidaceae	6.17328e-05	7.14386e-05	7.08725e-05
f__Balneatrichaceae	6.80285e-06	1.2429e-05	1.9526e-06
f__Balneolaceae	6.84773e-05	6.39942e-05	0.000105722
f__Barnesiellaceae	1.34463e-05	1.43594e-05	9.16636e-06
f__Bartonellaceae	2.19795e-06	2.65101e-06	1.2449e-06
f__Basidiobolaceae	2.65936e-06	8.48111e-07	6.25326e-06
f__Bdellovibrionaceae	0.000206116	0.000142032	9.72999e-05
f__Beijerinckiaceae	0.00243844	0.00210376	0.00147619
f__Bernardetiaceae	1.75453e-06	7.2411e-07	1.02974e-06
f__Beutenbergiaceae	4.20106e-05	3.64818e-05	7.18859e-05
f__Bifidobacteriaceae	6.0747e-05	8.16507e-05	0.000130635
f__Blastochloridaceae	9.99547e-05	0.000122293	5.90194e-05
f__Blastocladiaceae	3.6133e-06	2.06028e-06	4.80466e-06
f__Bogoriellaceae	8.56634e-05	9.14544e-05	0.000222385
f__Boseaceae	0.000587395	0.000599653	0.000417588
f__Brachyspiraceae	0	0	1.31586e-06
f__Bradymonadaceae	4.89843e-05	4.0629e-05	8.59105e-05
f__Bradyrhizobiaceae	0.044772	0.043114	0.0570445
f__Breoghaniaceae	2.84059e-05	3.82049e-05	3.0705e-05
f__Brevibacteriaceae	1.61889e-05	3.35175e-05	4.12069e-05
f__Brucellaceae	0.000126519	0.000104816	8.06293e-05
f__Bruguierivoracaceae	2.84157e-06	2.47349e-06	1.96664e-06
f__Bryobacteraceae	0.000283096	0.000222416	8.10252e-05
f__Budviciaceae	3.54357e-06	9.34621e-06	3.67337e-06
f__Burkholderiaceae	0.0072664	0.00733455	0.00460984
f__Caedimonadaceae	0	2.28871e-06	2.31886e-06
f__Caldicoprobacteraceae	6.56559e-06	6.98037e-06	8.20154e-06
f__Caldilineaceae	0.000218439	0.000291814	0.000187169
f__Caldisericaceae	6.89839e-06	6.13966e-06	1.32276e-05
f__Caldisphaeraceae	2.11673e-05	1.91858e-05	4.62917e-05
f__Calditrichaceae	5.89808e-05	5.98854e-05	1.89869e-05
f__Calotrichaceae	0.000367786	0.000374258	0.000322004
f__Campylobacteraceae	5.58237e-06	6.08138e-06	7.42116e-06
f__Candidatus_Babeliaceae	1.8768e-06	1.92781e-06	5.45438e-06
f__Candidatus_Brocadiaceae	0.000158061	0.000163203	0.000117501
f__Candidatus_Competibacteraceae	0.000348345	0.000240137	0.0002155
f__Candidatus_Cryosericaceae	2.46992e-05	2.55046e-05	2.41451e-05
f__Candidatus_Desulfofervidaceae	9.68728e-06	3.61624e-06	8.31377e-06
f__Candidatus_Eremiobacteraceae	0.00307615	0.00303618	0.00308161
f__Candidatus_Fermentibacteraceae	2.8753e-06	2.15897e-06	1.19042e-06
f__Candidatus_Limnocylindraceae	2.69741e-05	3.21073e-05	4.60913e-05
f__Candidatus_Magnetaquicoccaceae	6.63822e-06	9.19349e-06	8.97509e-06
f__Candidatus_Methanoliparaceae	1.22415e-06	1.59652e-06	4.59849e-06
f__Candidatus_Methanollivieraceae	1.09507e-06	4.76545e-07	4.0736e-06
f__Candidatus_Methanomethyliaceae	1.16695e-05	1.31926e-05	3.92607e-05
f__Candidatus_Methanomethylophilaceae	2.83284e-06	8.29888e-07	6.01999e-06
f__Candidatus_Methanoperedenaceae	8.39618e-05	0.000126534	0.000173097
f__Candidatus_Micrarchaeaceae	2.6375e-05	2.25571e-05	0.000105183
f__Candidatus_Nanogingivalaceae	0	0	4.58191e-06
f__Candidatus_Nanopelagicaceae	1.34285e-05	1.56624e-05	8.10741e-05
f__Candidatus_Nanoperiomorbaceae	2.13972e-06	3.22102e-06	3.28292e-06
f__Candidatus_Nitrosocaldaceae	1.19764e-05	8.76853e-06	3.88747e-05
f__Candidatus_Ozemobacteraceae	8.09669e-06	1.1855e-05	1.74486e-05
f__Candidatus_Paracaedibacteraceae	3.14058e-06	7.74632e-06	6.79307e-06
f__Candidatus_Sacchiramonaceae	3.46884e-06	5.70173e-06	1.45493e-05
f__Candidatus_Scalinduaceae	3.90023e-05	6.01705e-05	4.07586e-05
f__Candidatus_Sumerlaeaceae	2.11577e-07	4.71131e-06	9.10819e-06
f__Candidatus_Thalassarchaeaceae	8.08192e-06	7.97264e-06	1.83805e-05
f__Candidatus_Thermochlorobacteriaceae	3.87517e-05	4.88986e-05	1.5927e-05
f__Capsulimonadaceae	0.000158055	0.000126954	0.000209366
f__Carbonactinosporaceae	0.000297176	0.000359136	0.000995841
f__Cardiobacteriaceae	4.40457e-06	5.13081e-06	5.76944e-06
f__Carnobacteriaceae	1.98536e-05	2.37065e-05	4.23715e-05
f__Catalimonadaceae	1.38018e-05	1.11293e-05	2.18586e-05
f__Catenulisporaceae	0.000378753	0.000446596	0.000921729
f__Caulimoviridae	1.10259e-05	6.67067e-07	1.08976e-06
f__Caulobacteraceae	0.0159301	0.0167549	0.0075709
f__Cellulomonadaceae	0.00039863	0.000454809	0.0014911
f__Cellvibrionaceae	8.49713e-05	7.35442e-05	8.73901e-05
f__Cenarchaeaceae	6.89466e-06	3.2483e-06	1.58617e-05
f__Ceratobasidiaceae	1.10812e-06	2.10181e-06	2.87592e-06
f__Cesiribacteraceae	1.00217e-05	1.00332e-05	1.56895e-05
f__Chaetomiaceae	0	2.04741e-06	5.6554e-06
f__Chamaesiphonaceae	1.71791e-05	2.01539e-05	1.93651e-05
f__Chelatococcaceae	0.000168759	0.000179163	0.000127795
f__Chitinispirillaceae	6.50347e-06	7.45157e-06	6.80104e-06
f__Chitinophagaceae	0.00268492	0.00135214	0.00938763
f__Chlamydiaceae	1.38301e-05	2.06157e-05	2.59354e-05
f__Chlorobiaceae	9.57998e-05	9.59963e-05	0.000161366
f__Chloroflexaceae	0.000160827	0.000182399	0.000223317
f__Chlorogloeopsidaceae	6.47685e-05	3.85835e-05	5.61861e-05
f__Christensenellaceae	1.02584e-05	1.17932e-05	1.86248e-05
f__Chromatiaceae	0.000660497	0.000509324	0.00051733
f__Chromobacteriaceae	0.000726965	0.000635552	0.000455522
f__Chroococcaceae	4.24049e-05	5.77098e-05	8.66982e-05
f__Chroococcidiopsidaceae	8.06926e-05	8.7143e-05	8.75131e-05
f__Chrysiogenaceae	3.23152e-06	3.82365e-06	6.08649e-06
f__Chthoniobacteraceae	8.8578e-05	9.33949e-05	0.000218451
f__Chthonomonadaceae	0.000172421	0.000134257	0.00013867
f__Chytriomycetaceae	1.16797e-06	1.15874e-06	2.48428e-06
f__Clostridiaceae	0.000391114	0.000389673	0.000535098
f__Clostridiales_Family_XVII_Incertae_Sedis	0.000293924	0.000267893	0.000635276
f__Clostridiales_Family_XVI_Incertae_Sedis	1.80505e-05	2.71007e-05	3.22942e-05
f__Coelosphaeriaceae	7.69994e-06	9.26275e-06	7.48044e-06
f__Cohaesibacteraceae	4.37928e-05	4.22395e-05	6.67061e-05
f__Coleofasciculaceae	5.45938e-05	3.36963e-05	8.03265e-05
f__Colwelliaceae	5.79033e-05	5.60145e-05	4.64384e-05
f__Comamonadaceae	0.00415446	0.00418887	0.00253977
f__Conexibacteraceae	0.0012679	0.00137351	0.00924788
f__Coniophoraceae	5.42222e-07	0	1.90626e-07
f__Coprothermobacteraceae	4.03517e-06	1.00017e-05	1.20445e-05
f__Cordycipitaceae	9.49663e-06	1.22265e-05	0
f__Coriobacteriaceae	7.69852e-05	9.59258e-05	7.09014e-05
f__Cortinariaceae	0	7.17279e-07	0
f__Corynebacteriaceae	4.9431e-05	7.28709e-05	0.000117038
f__Corynesporascaceae	4.88277e-06	4.45417e-06	1.88988e-06
f__Coxiellaceae	3.3163e-05	3.43099e-05	3.41864e-05
f__Crenotrichaceae	4.12425e-05	2.16883e-05	1.95441e-05
f__Criblamydiaceae	2.28385e-06	2.35789e-06	6.24036e-06
f__Crocinitomicaceae	2.37604e-05	2.52273e-05	1.32899e-05
f__Cryptosporangiaceae	0.000164223	0.000174164	0.000405249
f__Cuniculiplasmataceae	1.76801e-05	1.51481e-05	4.2032e-05
f__Cunninghamellaceae	1.75345e-06	2.74171e-06	3.32218e-06
f__Cyanothecaceae	6.25565e-06	4.19808e-06	3.01201e-06
f__Cyclobacteriaceae	8.98182e-05	6.92357e-05	0.000119023
f__Cytophagaceae	0.000282168	0.000194701	0.000252426
f__Dacrymycetaceae	5.35243e-07	5.15843e-07	0
f__Deferribacteraceae	1.53496e-05	2.00568e-05	1.46084e-05
f__Dehalococcoidaceae	5.62117e-05	6.61476e-05	0.000111708
f__Deinococcaceae	0.000383734	0.000375338	0.000663101
f__Demequinaceae	3.83091e-05	3.17651e-05	0.000114402
f__Dermabacteraceae	2.2053e-05	2.33455e-05	6.95802e-05
f__Dermacoccaceae	0.000119969	0.000124943	0.000233382
f__Dermateaceae	6.88721e-06	5.85823e-06	1.96274e-05
f__Dermatophilaceae	3.49613e-05	3.72995e-05	9.8831e-05
f__Dermocarpellaceae	1.26888e-05	1.35623e-05	2.03544e-05
f__Desertifilaceae	1.61222e-05	1.93416e-05	8.19957e-06
f__Desulfallaceae	6.31206e-05	7.06487e-05	7.43428e-05
f__Desulfarculaceae	0.000101363	8.82794e-05	0.000115118
f__Desulfobacteraceae	0.00124529	0.00131983	0.000929254
f__Desulfobulbaceae	0.000164044	0.000139496	0.000153868
f__Desulfocapsaceae	3.1463e-05	3.4767e-05	4.30757e-05
f__Desulfohalobiaceae	0.000104493	9.29869e-05	9.04327e-05
f__Desulfomicrobiaceae	2.2143e-05	1.24087e-05	5.0157e-06
f__Desulfonatronaceae	1.60412e-05	9.71721e-06	2.5718e-05
f__Desulfovibrionaceae	0.000430969	0.00043824	0.000361181
f__Desulfurellaceae	1.66632e-05	1.56185e-05	2.05021e-05
f__Desulfurobacteriaceae	1.95335e-05	7.64388e-06	2.47878e-05
f__Desulfurococcaceae	2.15672e-05	1.39825e-05	3.79386e-05
f__Desulfuromonadaceae	0.000354608	0.000358436	0.000342732
f__Devosiaceae	0.000361865	0.000388366	0.000243473
f__Diaporthaceae	2.16839e-06	2.11217e-06	3.40991e-06
f__Dictyobacteraceae	0.00231442	0.00220431	0.00598912
f__Dictyoglomaceae	1.72058e-05	1.8626e-05	2.53033e-05
f__Dietziaceae	1.15507e-05	1.01887e-05	2.17279e-05
f__Diversisporaceae	2.29655e-05	3.30276e-05	2.15824e-05
f__Dysgonomonadaceae	1.03011e-05	1.44244e-05	1.74258e-05
f__Ectothiorhodospiraceae	0.00116606	0.000750358	0.000837109
f__Eggerthellaceae	2.09881e-05	2.02567e-05	2.79583e-05
f__Elaphomycetaceae	9.59456e-06	3.52294e-05	1.91681e-05
f__Elioraeaceae	7.8815e-05	0.000137382	9.04608e-05
f__Elsinoaceae	8.12153e-07	2.85955e-06	3.46995e-06
f__Elusimicrobiaceae	4.04802e-06	1.6594e-06	3.51395e-06
f__Emcibacteraceae	1.63046e-06	3.15593e-06	3.12878e-07
f__Endogonaceae	6.83358e-07	2.21957e-06	6.19982e-07
f__Endomicrobiaceae	1.76082e-06	0	1.97552e-06
f__Endozoicomonadaceae	1.15447e-05	2.03588e-05	2.24455e-05
f__Enterobacteriaceae	0.000498151	0.000306186	0.000267646
f__Enterococcaceae	6.68737e-05	8.2452e-05	5.56084e-05
f__Enterocytozoonidae	5.2033e-06	8.323e-07	3.1901e-07
f__Entomoplasmataceae	2.4876e-06	3.03584e-06	5.39818e-07
f__Entophysalidaceae	2.44488e-06	4.64399e-06	4.11946e-06
f__Erwiniaceae	5.92134e-05	3.45151e-05	3.21781e-05
f__Erysipelotrichaceae	3.61161e-06	2.50872e-06	6.69023e-06
f__Erythrobacteraceae	0.000613637	0.000849741	0.000658044
f__Eubacteriaceae	2.16332e-05	2.35335e-05	3.45281e-05
f__Eubacteriales_Family_XIII_Incertae_Sedis	2.61538e-06	2.17958e-06	7.5248e-06
f__Euzebyaceae	8.12977e-05	0.000115981	0.00019255
f__Exidiaceae	7.11779e-06	3.05931e-06	1.23611e-06
f__Fastidiosibacteraceae	2.30416e-06	4.39453e-06	2.59044e-06
f__Ferrimonadaceae	8.61159e-06	4.92961e-06	5.33264e-06
f__Ferroplasmaceae	5.04484e-05	4.52293e-05	0.000148751
f__Ferrovaceae	6.3416e-05	6.48999e-05	4.82677e-05
f__Fervidicoccaceae	9.97658e-07	1.39708e-06	3.75018e-06
f__Fervidobacteriaceae	4.47297e-06	2.63231e-06	4.23256e-06
f__Fibrobacteraceae	6.98493e-06	6.14267e-06	1.54277e-05
f__Fimbriimonadaceae	6.22292e-05	4.72789e-05	9.07273e-05
f__Fistulinaceae	1.99938e-06	2.94059e-06	8.19133e-06
f__Flammeovirgaceae	1.39103e-05	9.70173e-06	2.7264e-05
f__Flavobacteriaceae	0.000384309	0.000299058	0.00059169
f__Flexibacteraceae	2.42228e-07	0	1.39124e-06
f__Fortieaceae	2.59817e-06	0	2.29946e-06
f__Francisellaceae	6.86174e-06	1.70794e-05	3.64034e-06
f__Frankiaceae	0.000749957	0.000761099	0.00155561
f__Fulvivirgaceae	9.36924e-05	5.45954e-05	0.000296325
f__Fusobacteriaceae	7.71087e-06	7.98214e-06	2.13142e-05
f__Gaiellaceae	0.00993396	0.0135812	0.0283747
f__Gallionellaceae	0.000574107	0.000562737	0.000246726
f__Geminicoccaceae	0.000112311	0.000135131	6.31178e-05
f__Geminiviridae	0.000162798	0	2.71345e-06
f__Geminocystaceae	6.07425e-06	5.83231e-06	1.71295e-06
f__Gemmataceae	0.000508846	0.000474501	0.000583826
f__Gemmatimonadaceae	0.00375083	0.00324532	0.00416152
f__Geobacteraceae	0.00264788	0.00305524	0.00152455
f__Geodermatophilaceae	0.00127545	0.00132351	0.00291798
f__Gigasporaceae	0.000202946	0.000279638	0.000247442
f__Gloeobacteraceae	0.000102303	0.000101456	0.000126406
f__Glomeraceae	0.000109842	0.000165745	9.71951e-05
f__Glycomycetaceae	7.38461e-05	7.18104e-05	0.00016424
f__Gomontiellaceae	5.88241e-06	5.1309e-06	7.33306e-06
f__Gordoniaceae	0.000160851	0.000144124	0.000344057
f__Gottschalkiaceae	5.25416e-06	9.12154e-07	5.26342e-06
f__Gracilibacteraceae	2.20585e-05	2.41693e-05	7.7245e-06
f__Granulosicoccaceae	6.03897e-05	4.76307e-05	3.44163e-05
f__Hafniaceae	7.75386e-06	1.17573e-05	9.69595e-06
f__Hahellaceae	5.19509e-05	4.49234e-05	5.47558e-05
f__Halanaerobiaceae	1.52853e-05	2.34146e-05	3.44919e-05
f__Halieaceae	8.11906e-05	7.00808e-05	7.9483e-05
f__Haliscomenobacteraceae	1.66816e-05	1.83022e-05	1.62697e-05
f__Haloarculaceae	2.8994e-05	2.85989e-05	5.63604e-05
f__Halobacteriaceae	7.53729e-05	7.34828e-05	0.000185088
f__Halobacteriovoraceae	9.43912e-06	1.47599e-06	1.92645e-07
f__Halobacteroidaceae	8.89344e-06	7.37325e-06	1.70719e-05
f__Halococcaceae	1.47796e-05	1.96777e-05	2.11519e-05
f__Haloferacaceae	0.000105606	0.000116914	0.000235643
f__Halomonadaceae	0.000277978	0.0002702	0.000297248
f__Halorubraceae	3.66177e-05	3.88461e-05	9.50278e-05
f__Halothiobacillaceae	2.01642e-05	2.05947e-05	2.20649e-05
f__Hapalosiphonaceae	0.000122526	0.000137604	0.000108959
f__Helicobacteraceae	7.4546e-07	1.85053e-06	2.67715e-06
f__Heliobacteriaceae	0.000253742	0.000186673	0.000151606
f__Herelleviridae	2.37732e-06	2.16119e-06	2.40929e-05
f__Herpetosiphonaceae	0.000127419	0.000117299	0.000200701
f__Holophagaceae	0.00200309	0.000518502	0.00371476
f__Hyaloscyphaceae	1.17088e-05	1.06943e-05	9.86562e-06
f__Hydrococcaceae	1.62643e-05	9.16399e-06	1.60186e-05
f__Hydrogenimonaceae	3.95961e-06	6.91925e-06	6.40632e-06
f__Hydrogenophilaceae	5.62012e-05	4.65794e-05	2.49215e-05
f__Hydrogenothermaceae	1.56343e-05	1.07315e-05	8.82023e-06
f__Hyellaceae	4.39792e-05	2.83505e-05	5.12614e-05
f__Hymenobacteraceae	0.000279565	0.000299202	0.000479231
f__Hymenochaetaceae	9.34435e-07	2.88445e-06	2.19763e-07
f__Hyphomicrobiaceae	0.00731151	0.00845916	0.00630638
f__Hyphomonadaceae	0.000255584	0.00030619	0.000149411
f__Hypocreaceae	2.15999e-06	1.76545e-06	7.69673e-06
f__Hypoxylaceae	5.58208e-07	1.17159e-06	3.23375e-06
f__Idiomarinaceae	4.16997e-05	3.4499e-05	3.49572e-05
f__Ignavibacteriaceae	2.01409e-05	1.9847e-05	7.22168e-06
f__Ilumatobacteraceae	0.000290728	0.000310913	0.000761235
f__Immundisolibacteraceae	4.92381e-05	3.13161e-05	4.46424e-05
f__Intrasporangiaceae	0.0010872	0.00135995	0.0026759
f__Isosphaeraceae	0.00101584	0.00105304	0.00115989
f__Jaapiaceae	0	0	7.21225e-07
f__Jatrophihabitantaceae	0.000445701	0.000626823	0.000740122
f__Jiangellaceae	0.000293839	0.000317533	0.000812363
f__Jonesiaceae	0	0	4.93255e-06
f__Kaistiaceae	0.00028691	0.000312553	0.000258761
f__Kangiellaceae	1.16873e-05	5.5478e-06	8.93648e-06
f__Kickxellaceae	2.41613e-06	2.88643e-07	1.80256e-05
f__Kiloniellaceae	6.20921e-05	5.76108e-05	5.12955e-05
f__Kineosporiaceae	0.000372037	0.000466852	0.00128471
f__Kiritimatiellaceae	4.79775e-06	7.19705e-06	1.92233e-05
f__Kofleriaceae	0.00498125	0.00299166	0.00197356
f__Kordiimonadaceae	5.40895e-05	4.23062e-05	4.31392e-05
f__Kosmotogaceae	8.47931e-06	9.5216e-06	3.40991e-05
f__Kribbellaceae	0.000273672	0.000313119	0.000672018
f__Ktedonobacteraceae	0.00365898	0.00381923	0.00913527
f__Ktedonosporobacteraceae	0.00115201	0.00112804	0.00303621
f__Kytococcaceae	2.59056e-06	1.8846e-06	9.04551e-06
f__Labilitrichaceae	0.000597951	0.000429746	0.00122407
f__Lachnospiraceae	8.65551e-05	7.9583e-05	0.000157165
f__Lactobacillaceae	5.24359e-05	5.44457e-05	6.8794e-05
f__Legionellaceae	0.000112598	0.000131064	7.75513e-05
f__Lentisphaeraceae	5.73044e-06	9.09173e-06	5.19583e-06
f__Leptolyngbyaceae	0.000368807	0.000306553	0.000464501
f__Leptospiraceae	0.000200002	0.000172893	0.000189372
f__Leptotrichiaceae	3.08148e-05	2.54778e-05	3.80684e-05
f__Lewinellaceae	3.93105e-05	3.20419e-05	4.69379e-05
f__Lichenibacteriaceae	0.000115565	0.000182643	9.19703e-05
f__Limnochordaceae	5.41884e-05	6.36501e-05	0.000103757
f__Lipomycetaceae	4.00122e-06	3.65627e-06	0
f__Listeriaceae	7.30943e-06	6.79161e-06	1.68791e-05
f__Litoricolaceae	4.7993e-06	3.86212e-06	2.77472e-06
f__Lyophyllaceae	1.32644e-06	1.1663e-06	5.03553e-06
f__Magnetococcaceae	2.88709e-05	2.6963e-05	2.26727e-05
f__Maricaulaceae	0.00011647	0.00013115	0.000109228
f__Marinifilaceae	1.12378e-05	6.97143e-06	2.29619e-06
f__Marinilabiliaceae	4.23205e-06	5.03226e-06	2.26568e-05
f__Marinobacteraceae	0.000243136	0.0002042	0.000169312
f__Mariprofundaceae	1.34519e-05	1.62474e-05	1.22166e-05
f__Melioribacteraceae	1.80355e-05	2.57985e-05	2.68562e-05
f__Merismopediaceae	2.20583e-05	2.5033e-05	3.13108e-05
f__Mesoaciditogaceae	4.84545e-06	5.45318e-06	1.69932e-05
f__Methanobacteriaceae	9.41313e-05	0.00011532	0.000192066
f__Methanocalculaceae	3.34958e-06	6.01177e-06	7.41561e-06
f__Methanocaldococcaceae	5.33338e-05	3.88757e-05	0.000110394
f__Methanocellaceae	5.87683e-05	7.51323e-05	0.000174472
f__Methanococcaceae	4.56925e-06	9.53913e-06	2.21122e-05
f__Methanocorpusculaceae	4.24245e-07	4.18445e-07	1.89321e-06
f__Methanomassiliicoccaceae	0.000349976	0.00032793	0.000918489
f__Methanomicrobiaceae	0.000126704	0.000129045	0.000212812
f__Methanonatronarchaeaceae	1.07436e-05	4.90682e-06	9.37938e-06
f__Methanopyraceae	2.77235e-06	1.25976e-06	4.73628e-06
f__Methanoregulaceae	0.00106027	0.00151464	0.00160008
f__Methanosarcinaceae	0.000156906	0.000142735	0.000316777
f__Methanospirillaceae	1.844e-05	2.30275e-05	2.74628e-05
f__Methanotrichaceae	8.40817e-05	9.51564e-05	9.56997e-05
f__Methermicoccaceae	0	7.10078e-07	4.40301e-06
f__Methylacidiphilaceae	6.85515e-06	5.68448e-06	5.9034e-06
f__Methylobacteriaceae	0.00191907	0.00223412	0.00178378
f__Methylococcaceae	0.00081746	0.000682307	0.000617006
f__Methylocystaceae	0.000795493	0.000852698	0.000623307
f__Methylophilaceae	0.000249823	0.000234726	0.000154466
f__Methylothermaceae	1.253e-05	1.86454e-05	2.36237e-05
f__Microbacteriaceae	0.00107697	0.00110761	0.00245675
f__Microbulbiferaceae	3.9524e-05	4.54084e-05	3.78226e-05
f__Micrococcaceae	0.000743618	0.000814221	0.00181896
f__Microcoleaceae	6.46323e-05	6.64772e-05	0.000108991
f__Microcystaceae	4.98282e-05	3.18825e-05	5.0139e-05
f__Micromonosporaceae	0.00351247	0.00343301	0.00756391
f__Micropepsaceae	0.00206093	0.00211103	0.00113416
f__Microscillaceae	2.62668e-05	2.12073e-05	5.97718e-05
f__Microthrixaceae	7.20804e-05	9.90521e-05	0.000235443
f__Mimiviridae	4.00381e-07	6.4277e-07	2.38496e-05
f__Minwuiaceae	1.14775e-05	1.07683e-05	7.6206e-06
f__Mollisiaceae	1.23317e-06	1.93108e-06	1.71111e-06
f__Moraxellaceae	0.000360384	0.000428127	0.000272987
f__Morganellaceae	2.86817e-05	2.66638e-05	3.69038e-05
f__Moritellaceae	3.58551e-06	2.18324e-06	4.14951e-06
f__Mortierellaceae	1.50007e-07	0	2.94223e-05
f__Motilibacteraceae	0.000163996	0.000234065	0.000568236
f__Mucoraceae	0	1.55747e-05	0
f__Muribaculaceae	2.1215e-06	2.31336e-06	9.76787e-06
f__Mycenaceae	0	0	1.36769e-06
f__Mycobacteriaceae	0.00350589	0.00337314	0.00643959
f__Mycoplasmataceae	4.08557e-06	2.07754e-06	2.8018e-06
f__Mycosphaerellaceae	1.0825e-06	7.54893e-07	2.46067e-06
f__Myoviridae	0.000138442	0.000195723	0.000283367
f__Myxococcaceae	0.0030825	0.00296823	0.00278112
f__Nakamurellaceae	0.00104122	0.000543625	0.000681441
f__Nannocystaceae	0.000381552	0.00027225	0.000443384
f__Nanoarchaeaceae	8.39934e-06	9.49787e-06	1.94851e-05
f__Nanopusillaceae	1.22363e-06	3.2242e-07	2.4929e-06
f__Natrialbaceae	7.45297e-05	7.92421e-05	0.00015653
f__Nautiliaceae	2.45779e-05	6.52995e-06	9.0828e-06
f__Nectriaceae	1.2969e-05	1.3644e-05	1.26728e-05
f__Neisseriaceae	0.000176064	0.000118231	0.000106213
f__Neomegalonemataceae	3.02165e-06	4.51633e-06	4.54311e-06
f__Nitratiruptoraceae	0	2.53407e-07	1.98968e-07
f__Nitriliruptoraceae	7.17286e-05	7.80823e-05	0.000191093
f__Nitrosomonadaceae	0.000674042	0.000681465	0.000328335
f__Nitrosopumilaceae	0.000113441	8.86041e-05	0.000171334
f__Nitrososphaeraceae	0.000174982	0.000141738	0.000171353
f__Nitrospinaceae	1.31074e-05	1.26276e-05	3.60952e-05
f__Nitrospiraceae	0.015956	0.0161383	0.00526674
f__Nocardiaceae	0.00158033	0.00163215	0.00376289
f__Nocardioidaceae	0.00143713	0.0017016	0.00403267
f__Nocardiopsaceae	0.000800276	0.000744347	0.00154757
f__Nostocaceae	0.000487514	0.000496326	0.000604935
f__Notoacmeibacteraceae	1.61371e-05	2.41882e-05	1.86177e-05
f__Oceanospirillaceae	9.55677e-05	8.22435e-05	0.000110961
f__Oculatellaceae	3.05164e-07	3.0804e-07	4.43834e-07
f__Odoribacteraceae	3.52504e-07	9.38143e-07	1.13498e-05
f__Oleiphilaceae	6.29742e-06	1.1367e-05	1.3555e-05
f__Ophiostomataceae	0	5.60493e-06	3.17424e-06
f__Opitutaceae	0.000595259	0.000537171	0.00127151
f__Orbaceae	1.34134e-05	6.0911e-06	3.22886e-06
f__Orbiliaceae	0	0	2.45483e-06
f__Ornithinimicrobiaceae	5.62693e-05	5.48856e-05	0.000155518
f__Oscillatoriaceae	0.000164685	0.000165131	0.000240576
f__Oscillochloridaceae	0.000317462	0.000312246	0.000434802
f__Oscillospiraceae	0.000197943	0.000239455	0.000348437
f__Oxalobacteraceae	0.00246247	0.00243381	0.00158802
f__Paenibacillaceae	0.00113508	0.00117449	0.00177476
f__Paludibacteraceae	1.26647e-05	1.04321e-05	2.01876e-05
f__Parachlamydiaceae	4.38928e-05	3.298e-05	5.45427e-05
f__Parvibaculaceae	0.00041052	0.000434148	0.000230559
f__Parvularculaceae	0.000124208	0.000127629	7.2986e-05
f__Pasteurellaceae	2.99196e-05	3.01693e-05	1.87713e-05
f__Patulibacteraceae	0.000237669	0.000314581	0.000828292
f__Paxillaceae	1.84627e-06	7.21213e-07	2.92376e-06
f__Pectobacteriaceae	2.67417e-05	3.87665e-05	3.51204e-05
f__Pelagibacteraceae	1.51891e-05	1.97601e-05	1.45493e-05
f__Peptococcaceae	0.000465351	0.000511269	0.000672904
f__Peptoniphilaceae	7.52507e-06	5.42355e-06	2.10295e-06
f__Peptostreptococcaceae	9.46083e-05	0.000105403	6.37182e-05
f__Perlucidibacaceae	1.55353e-05	1.04838e-05	5.59456e-06
f__Petrotogaceae	2.07985e-06	4.76249e-06	7.80795e-06
f__Phanerochaetaceae	9.67939e-07	9.55758e-07	2.1193e-06
f__Phaselicystidaceae	3.7047e-06	3.18639e-06	5.5904e-06
f__Phreatobacteraceae	7.59857e-05	8.56325e-05	7.98981e-05
f__Phycisphaeraceae	2.51265e-05	1.47335e-05	2.82965e-05
f__Phycodnaviridae	5.32155e-06	2.43656e-06	6.27503e-06
f__Phyllobacteriaceae	0.00298111	0.00304268	0.00279899
f__Picrophilaceae	2.74343e-05	2.0315e-05	7.66414e-05
f__Piptocephalidaceae	1.86404e-07	4.10167e-07	1.74401e-06
f__Pirellulaceae	0.000210264	0.000208297	0.000290242
f__Piscirickettsiaceae	0.000113633	0.000103609	6.99534e-05
f__Pisolithaceae	1.76267e-06	2.8281e-06	1.38871e-06
f__Pithoviridae	0	1.91122e-06	6.85137e-06
f__Planctomycetaceae	0.00106358	0.00107054	0.00105687
f__Planococcaceae	4.64401e-05	5.21655e-05	7.45523e-05
f__Pleioneaceae	5.87328e-06	2.7691e-06	9.12844e-07
f__Pleomorphomonadaceae	0.000221971	0.000257477	0.000195122
f__Pleosporaceae	1.42713e-06	3.12502e-06	3.71707e-06
f__Podoviridae	4.12798e-05	3.66168e-05	4.4691e-05
f__Polyangiaceae	0.00356375	0.00283444	0.00509017
f__Polyporaceae	2.61985e-06	8.59113e-08	1.13331e-06
f__Porphyromonadaceae	3.91588e-06	1.53015e-06	5.39542e-06
f__Porticoccaceae	2.13248e-05	9.97617e-06	4.45802e-06
f__Prevotellaceae	1.37525e-05	5.76205e-06	3.49099e-05
f__Prochlorococcaceae	4.99622e-05	3.24149e-05	4.61114e-05
f__Prochlorotrichaceae	4.77264e-05	3.84025e-05	6.59165e-05
f__Prolixibacteraceae	4.66519e-05	5.00777e-05	5.45166e-05
f__Promicromonosporaceae	9.97491e-05	0.000117226	0.000265909
f__Propionibacteriaceae	0.000271757	0.000283481	0.000653386
f__Proteinivoraceae	5.79017e-06	8.74751e-06	3.71823e-06
f__Pseudanabaenaceae	8.95162e-05	8.16122e-05	0.000101767
f__Pseudeurotiaceae	2.18947e-06	3.96572e-07	0
f__Pseudoalteromonadaceae	7.40507e-05	5.57492e-05	6.40838e-05
f__Pseudomonadaceae	0.00137066	0.00137574	0.00117437
f__Pseudonocardiaceae	0.00448209	0.00416442	0.00970727
f__Pseudoxanthobacteraceae	2.52571e-05	3.95125e-05	2.67955e-05
f__Psittacicellaceae	2.67149e-06	0	5.60865e-06
f__Psychromonadaceae	2.7522e-05	1.5646e-05	6.62708e-06
f__Pucciniaceae	2.3178e-06	3.28959e-06	1.10743e-05
f__Puniceicoccaceae	1.6133e-05	1.46211e-05	4.37777e-05
f__Pyrinomonadaceae	0.000212102	0.00017895	0.000176743
f__Pyrodictiaceae	8.53533e-06	9.77639e-06	6.40934e-05
f__Reichenbachiellaceae	4.20577e-06	9.61379e-06	1.29714e-05
f__Reyranellaceae	0.000183998	0.000153375	0.000114044
f__Rhizobiaceae	0.00144073	0.00162072	0.00133468
f__Rhizopodaceae	1.74456e-06	1.67396e-06	9.98448e-07
f__Rhodanobacteraceae	0.00871909	0.00930654	0.00652511
f__Rhodobacteraceae	0.000943685	0.0010601	0.0010726
f__Rhodobiaceae	0.000117542	0.000124387	9.0522e-05
f__Rhodocyclaceae	0.000634879	0.000645597	0.000438563
f__Rhodospirillaceae	0.00318814	0.00306039	0.00297861
f__Rhodothermaceae	0.000150114	0.000177553	0.000222383
f__Rhodovibrionaceae	0.000419003	0.000414934	0.000424533
f__Rickettsiaceae	7.13522e-05	7.95007e-05	3.49605e-05
f__Rikenellaceae	1.07373e-05	1.27213e-06	1.07068e-05
f__Rivulariaceae	1.07335e-05	1.6246e-05	1.25851e-05
f__Robiginitomaculaceae	7.35928e-05	7.85994e-05	3.64358e-05
f__Roseiarcaceae	0.000923023	0.000689925	0.00169504
f__Roseiflexaceae	0.000538419	0.000640546	0.000936927
f__Roseivirgaceae	1.96057e-06	1.29313e-06	2.328e-05
f__Roseobacteraceae	0.000523515	0.000646222	0.000621025
f__Ruaniaceae	1.4974e-05	1.42236e-05	2.00591e-05
f__Rubricoccaceae	0.00011516	8.27059e-05	0.000110537
f__Rubritaleaceae	6.16858e-06	5.73473e-06	1.53524e-05
f__Rubrobacteraceae	0.000325784	0.00037254	0.00082021
f__Saccharomycodaceae	5.71763e-07	8.59331e-07	1.7321e-06
f__Saccharospirillaceae	3.55937e-05	2.7543e-05	1.52501e-05
f__Salinarimonadaceae	2.15597e-05	4.01958e-05	3.7502e-05
f__Salinibacteraceae	9.63013e-06	6.07197e-06	6.92494e-06
f__Salinisphaeraceae	0.000102313	8.47461e-05	0.000127912
f__Salinivirgaceae	2.17169e-06	9.16897e-07	1.88764e-06
f__Salisaetaceae	1.36633e-05	1.8011e-05	2.30721e-05
f__Sandaracinaceae	0.000793952	0.000499134	0.000809904
f__Sanguibacteraceae	2.13795e-05	2.05495e-05	7.74782e-05
f__Saprospiraceae	6.09704e-06	1.60616e-06	1.96679e-06
f__Schitoviridae	5.91472e-06	6.16873e-06	2.3434e-06
f__Schleiferiaceae	4.99628e-06	1.74793e-06	6.61804e-06
f__Scytonemataceae	8.23804e-05	8.5533e-05	0.000103747
f__Sedimentisphaeraceae	3.44662e-07	5.4912e-07	6.85533e-06
f__Segniliparaceae	1.80983e-06	1.76282e-06	6.65139e-06
f__Selenomonadaceae	4.4503e-05	4.57525e-05	6.67068e-05
f__Serendipitaceae	1.44809e-06	1.93683e-06	3.47743e-06
f__Shewanellaceae	2.74006e-05	3.05414e-05	3.89455e-05
f__Simkaniaceae	9.40295e-06	6.54575e-06	3.3858e-06
f__Sinobacteraceae	0.00161125	0.00119822	0.000676575
f__Siphoviridae	0.00032278	0.00035209	0.000720752
f__Sneathiellaceae	0.000148675	0.000161283	0.000136962
f__Solibacteraceae	0.000929774	0.000911735	0.000526449
f__Solirubrobacteraceae	0.00140919	0.00183653	0.00439969
f__Sphaerobacteraceae	0.000836291	0.000877316	0.00187791
f__Sphaerochaetaceae	3.3289e-06	3.46723e-06	5.01995e-06
f__Sphingobacteriaceae	0.000557721	0.00130769	0.000894084
f__Sphingomonadaceae	0.0158525	0.031398	0.0203596
f__Sphingosinicellaceae	0.000470326	0.000840361	0.000733484
f__Spirochaetaceae	7.01819e-05	5.19047e-05	5.65196e-05
f__Spirosomaceae	0.000191223	0.000158095	0.000229403
f__Spirulinaceae	5.43234e-06	4.71896e-06	2.02244e-05
f__Spizellomycetaceae	3.27988e-06	1.59357e-06	0
f__Spongiibacteraceae	2.81959e-05	2.73719e-05	3.30911e-05
f__Sporichthyaceae	8.16749e-05	0.000125265	0.00024929
f__Sporidiobolaceae	2.73263e-06	2.71727e-06	4.90066e-06
f__Sporolactobacillaceae	2.59949e-05	2.69489e-05	6.02291e-05
f__Sporomusaceae	0.00015417	0.00015769	0.000154117
f__Stachybotryaceae	9.06335e-07	8.37649e-07	1.27475e-06
f__Staphylococcaceae	0.000144356	0.000148178	9.03791e-05
f__Stappiaceae	0.000181079	0.000172738	0.000123938
f__Stellaceae	0.000643112	0.000570456	0.0006498
f__Steroidobacteraceae	0.00231252	0.00155018	0.000937329
f__Sterolibacteriaceae	0.000285065	0.000262538	0.000122216
f__Streptococcaceae	7.15226e-05	5.49611e-05	6.25249e-05
f__Streptomycetaceae	0.007279	0.0079397	0.016734
f__Streptosporangiaceae	0.00325191	0.00312153	0.00677988
f__Succinivibrionaceae	2.55237e-06	2.10922e-06	2.65515e-07
f__Suillaceae	6.39949e-06	5.49559e-06	7.16943e-07
f__Sulfolobaceae	0.000163391	0.000155841	0.00044535
f__Sulfuricellaceae	0.00043036	0.00044866	0.000166197
f__Sulfurovaceae	1.23697e-05	9.78835e-06	3.71929e-06
f__Sutterellaceae	8.41399e-05	6.05561e-05	5.51759e-05
f__Symbiobacteriaceae	2.70997e-05	2.70152e-05	4.10017e-05
f__Symphyonemataceae	1.62421e-05	2.6913e-05	1.03449e-05
f__Syncephalastraceae	4.47116e-06	6.66192e-07	0
f__Synechococcaceae	0.000124493	0.000126672	0.000165569
f__Synergistaceae	6.85728e-05	8.26516e-05	0.00016201
f__Syntrophaceae	0.000479852	0.000537598	0.000287367
f__Syntrophobacteraceae	0.000125474	0.000156471	0.000122315
f__Syntrophomonadaceae	7.59202e-05	9.68169e-05	8.44854e-05
f__Syntrophorhabdaceae	0.000125979	0.00016145	7.85683e-05
f__Syntrophotaleaceae	7.47964e-05	5.32887e-05	4.1944e-05
f__Tannerellaceae	1.34151e-05	1.19987e-05	3.62179e-05
f__Tectiviridae	0	0	2.68142e-06
f__Tepidamorphaceae	3.22576e-05	2.65445e-05	3.48064e-05
f__Tepidanaerobacteraceae	2.47183e-05	3.0801e-05	2.82354e-05
f__Terasakiellaceae	2.15551e-05	1.35028e-05	1.19936e-05
f__Terrimicrobiaceae	2.30363e-05	2.21415e-05	3.50037e-05
f__Thalassobaculaceae	0.000504521	0.000437448	0.000505792
f__Thalassospiraceae	0.00016427	0.000150915	0.000142001
f__Thermaceae	0.000516358	0.000475874	0.000854421
f__Thermithiobacillaceae	0.000129642	0.000113159	6.59063e-05
f__Thermoactinomycetaceae	0.000191053	0.000172781	0.000278316
f__Thermoanaerobacteraceae	0.000481994	0.000477902	0.000659558
f__Thermoanaerobacterales_Family_III_Incertae_Sedis	2.05427e-05	2.48547e-05	5.68821e-05
f__Thermoanaerobacterales_Family_IV_Incertae_Sedis	8.48673e-06	1.27308e-05	2.05331e-05
f__Thermoanaerobaculaceae	1.78604e-05	2.10818e-05	1.0931e-05
f__Thermococcaceae	0.000101699	0.000109236	0.000279186
f__Thermodesulfobacteriaceae	4.09388e-05	4.01583e-05	4.82888e-05
f__Thermodesulfobiaceae	7.47959e-06	4.10729e-06	1.1635e-05
f__Thermodesulfovibrionaceae	4.83652e-05	4.29955e-05	3.46811e-05
f__Thermofilaceae	2.04611e-05	6.06209e-06	3.41132e-05
f__Thermoflexaceae	0.000473706	0.000586418	0.000435062
f__Thermoflexibacteraceae	1.15335e-06	2.49456e-06	4.8505e-06
f__Thermogemmatisporaceae	0.00176092	0.00157379	0.00464159
f__Thermoguttaceae	2.61188e-05	2.6282e-05	3.6974e-05
f__Thermohalobacteraceae	1.35927e-05	1.85232e-05	8.46491e-06
f__Thermoleophilaceae	5.22525e-05	8.19906e-05	0.00023623
f__Thermomicrobiaceae	4.26267e-05	4.43208e-05	0.000100523
f__Thermomonosporaceae	0.0034803	0.00317726	0.00652395
f__Thermonemataceae	1.98827e-06	1.27941e-06	7.0683e-06
f__Thermoplasmataceae	6.8483e-05	6.31422e-05	0.000200617
f__Thermoproteaceae	7.01261e-05	8.14099e-05	0.000206994
f__Thermosediminibacteraceae	2.23973e-05	2.22019e-05	2.87253e-05
f__Thermosporotrichaceae	0.000525655	0.000448952	0.00146277
f__Thermostichaceae	1.92572e-06	1.28888e-06	5.25157e-06
f__Thermotogaceae	3.9426e-05	3.80106e-05	4.83843e-05
f__Thioalkalibacteraceae	3.66821e-06	3.41206e-06	2.51147e-06
f__Thioalkalispiraceae	0.000113649	5.84044e-05	5.5232e-05
f__Thiobacillaceae	0.000404415	0.000465068	0.000173996
f__Thiofilaceae	3.56517e-06	2.01133e-06	1.81509e-06
f__Thiolinaceae	1.205e-05	8.40797e-06	2.79626e-06
f__Thiotrichaceae	0.000165764	0.000115932	0.000158095
f__Thiovulaceae	7.66973e-06	7.9001e-06	5.81162e-06
f__Tissierellaceae	1.8651e-05	1.471e-05	1.50466e-05
f__Tolypothrichaceae	4.47985e-05	4.65781e-05	7.1673e-05
f__Treponemataceae	4.78611e-05	5.1628e-05	5.29423e-05
f__Trichocomaceae	3.42948e-06	6.73942e-06	4.94261e-06
f__Tricholomataceae	2.33553e-06	9.52993e-07	2.00858e-06
f__Trimorphomycetaceae	4.14195e-06	1.65796e-06	1.24404e-06
f__Trueperaceae	2.44717e-05	2.80826e-05	5.37513e-05
f__Tsukamurellaceae	8.89056e-06	1.17936e-05	3.00213e-05
f__Tuberaceae	2.10938e-06	2.42319e-06	5.174e-07
f__Vallicoccaceae	0.000107871	0.000129101	0.000324401
f__Vallitaleaceae	1.32793e-05	1.32875e-05	2.25475e-05
f__Valsaceae	0	0	2.61365e-06
f__Veillonellaceae	2.94233e-05	2.45784e-05	6.57073e-05
f__Ventosimonadaceae	2.9784e-07	1.09535e-06	0
f__Verrucariaceae	8.87692e-06	3.2124e-06	0
f__Verrucomicrobia_subdivision_3	0.000658944	0.000509523	0.00210174
f__Verrucomicrobia_subdivision_6	2.59774e-06	1.54586e-06	5.67319e-06
f__Verrucomicrobiaceae	0.000336146	0.000278125	0.000515855
f__Vibrionaceae	0.000126124	0.000111405	0.000131574
f__Vicinamibacteraceae	0.00032429	0.00034514	0.000216113
f__Vulgatibacteraceae	0.000141922	0.000119189	0.000247721
f__Waddliaceae	3.4222e-07	0	3.23567e-06
f__Weeksellaceae	4.87614e-05	3.7582e-05	0.000133714
f__Wenzhouxiangellaceae	5.3984e-05	3.09355e-05	4.2503e-05
f__Williamwhitmaniaceae	0	1.41646e-06	2.4537e-06
f__Woeseiaceae	4.57234e-05	2.36259e-05	2.11895e-05
f__Xanthobacteraceae	0.0216748	0.0298806	0.0113834
f__Xanthomonadaceae	0.00307987	0.00292478	0.0016608
f__Xenococcaceae	4.24615e-06	1.55847e-05	5.50045e-06
f__Xylanivirgaceae	0	0	1.79631e-06
f__Xylariaceae	1.80843e-06	3.31134e-06	2.22854e-06
f__Yersiniaceae	9.00454e-05	5.65651e-05	7.75975e-05
f__Zavarziniaceae	6.79422e-05	8.45794e-05	7.7521e-05
f__Zobellviridae	3.65529e-07	7.33363e-06	3.32621e-06
f__Zoogloeaceae	0.000977464	0.00101359	0.000486467
f__Zooshikellaceae	1.5953e-05	6.17738e-06	6.33015e-06
f__Zymomonadaceae	1.94121e-05	1.99745e-05	1.78248e-05
k__Viruses;unclassified	5.4658e-05	4.18726e-05	6.32886e-05
o__Acidimicrobiales;unclassified	0.00102977	0.00118638	0.0032064
o__Acidithiobacillales;unclassified	7.71442e-05	6.95164e-05	3.69657e-05
o__Acidobacteriales;unclassified	0.00140275	0.00159193	0.000604275
o__Actinomycetales;unclassified	3.52886e-05	4.11193e-05	0.00017757
o__Alteromonadales;unclassified	1.25069e-05	5.9356e-06	9.57703e-06
o__Anaerolineales;unclassified	6.00872e-06	1.315e-05	1.84689e-05
o__Aquificales;unclassified	5.89615e-06	4.31941e-06	3.24904e-06
o__Archaeoglobales;unclassified	3.30335e-05	2.53633e-05	8.98038e-05
o__Bacillales;unclassified	3.87249e-05	4.67243e-05	9.67131e-05
o__Bacteroidales;unclassified	6.25179e-06	1.53822e-05	2.44439e-05
o__Bdellovibrionales;unclassified	0.000117714	8.56272e-05	8.78834e-05
o__Burkholderiales;unclassified	0.0035889	0.00336749	0.00215752
o__Candidatus_Acidulodesulfobacterales;unclassified	5.19254e-05	4.90311e-05	0.000112174
o__Candidatus_Altiarchaeales;unclassified	6.8106e-05	6.50533e-05	0.000147269
o__Candidatus_Gastranaerophilales;unclassified	2.08952e-06	2.07016e-06	3.65904e-07
o__Candidatus_Poseidoniales;unclassified	6.2933e-05	6.58819e-05	0.000107793
o__Caudovirales;unclassified	2.54632e-06	1.95783e-07	0
o__Caulobacterales;unclassified	0.000511582	0.000554173	0.000253523
o__Cellvibrionales;unclassified	3.50474e-06	3.25819e-06	1.17303e-05
o__Chaetothyriales;unclassified	0	8.66751e-07	2.33176e-06
o__Chromatiales;unclassified	0.000746759	0.000388541	0.000553073
o__Chroococcales;unclassified	7.49463e-06	0	7.73481e-06
o__Chthoniobacterales;unclassified	0.00014529	0.000179255	0.00015072
o__Corynebacteriales;unclassified	3.04643e-07	1.05114e-06	5.96176e-06
o__Cytophagales;unclassified	9.7659e-06	8.11251e-06	1.28912e-05
o__Desulfobacterales;unclassified	0.000103286	9.65425e-05	9.74568e-05
o__Desulfovibrionales;unclassified	1.90454e-05	1.4506e-05	1.44619e-05
o__Desulfurococcales;unclassified	6.1884e-06	6.32935e-06	1.82516e-05
o__Desulfuromonadales;unclassified	0.000271871	0.000340613	0.000153762
o__Eubacteriales;unclassified	7.22926e-05	5.37095e-05	0.000111459
o__Flavobacteriales;unclassified	3.90828e-05	3.25575e-05	5.75477e-05
o__Frankiales;unclassified	4.12717e-05	5.14443e-05	9.613e-05
o__Gaiellales;unclassified	9.14886e-05	0.000103023	0.000207927
o__Halanaerobiales;unclassified	8.16784e-06	1.32576e-05	1.06707e-05
o__Halobacteriales;unclassified	4.89554e-05	3.70242e-05	0.000111276
o__Hydrogenophilales;unclassified	0.000125496	0.000115173	5.60588e-05
o__Hyphomicrobiales;unclassified	0.00193469	0.0022304	0.00151039
o__Ignavibacteriales;unclassified	0.000186353	0.000201602	9.44681e-05
o__Kordiimonadales;unclassified	5.87075e-06	4.66444e-06	7.31498e-07
o__Legionellales;unclassified	6.57894e-06	1.85018e-06	3.41665e-06
o__Marinilabiliales;unclassified	1.09021e-05	1.15899e-05	4.82087e-06
o__Methanobacteriales;unclassified	8.52079e-07	2.68149e-06	4.44392e-06
o__Methanococcales;unclassified	0	0	5.61042e-06
o__Methanomassiliicoccales;unclassified	0.000273639	0.000266811	0.000806008
o__Methanomicrobiales;unclassified	0.000890503	0.0012414	0.00121451
o__Methanophagales;unclassified	3.19488e-05	3.22291e-05	4.74971e-05
o__Methanosarcinales;unclassified	8.56269e-05	0.000100148	0.000207552
o__Methylococcales;unclassified	0.000101025	8.78412e-05	7.88145e-05
o__Micrococcales;unclassified	4.97973e-05	4.61576e-05	0.000121849
o__Mycoplasmatales;unclassified	4.10667e-06	3.28149e-06	3.49463e-06
o__Myxococcales;unclassified	0.00288524	0.00217093	0.00491395
o__Nitrosomonadales;unclassified	0.000245051	0.000241487	0.000129246
o__Nitrosopumilales;unclassified	2.9467e-05	2.71688e-05	4.13512e-05
o__Nostocales;unclassified	6.4605e-06	6.35478e-06	5.03374e-06
o__Oceanospirillales;unclassified	7.4663e-06	3.4145e-06	7.48938e-06
o__Opitutales;unclassified	9.41605e-07	2.87116e-06	3.66928e-06
o__Oscillatoriales;unclassified	1.46288e-05	1.79353e-05	2.82773e-05
o__Phycisphaerales;unclassified	7.40311e-05	6.0425e-05	5.03125e-05
o__Planctomycetales;unclassified	0.000104904	9.0315e-05	0.000138925
o__Pseudomonadales;unclassified	7.75533e-06	8.15737e-06	8.27713e-06
o__Pseudonocardiales;unclassified	0.00292213	0.00284683	0.00549414
o__Rhodobacterales;unclassified	6.85422e-05	6.29197e-05	2.26159e-05
o__Rhodocyclales;unclassified	0.000158585	0.000173012	7.98699e-05
o__Rhodospirillales;unclassified	0.0017304	0.00242736	0.00146281
o__Rhodothermales;unclassified	4.44102e-05	3.57194e-05	4.89205e-05
o__Rickettsiales;unclassified	4.98133e-06	2.17564e-06	5.32356e-06
o__Silvanigrellales;unclassified	3.12622e-07	2.5894e-07	0
o__Solirubrobacterales;unclassified	0.00110558	0.0013692	0.00357552
o__Sordariales;unclassified	0	0	5.89742e-06
o__Sphingobacteriales;unclassified	0.00029431	0.000158049	0.00097459
o__Sphingomonadales;unclassified	0.000155537	0.000216457	0.000148298
o__Spirochaetales;unclassified	5.1844e-05	3.50901e-05	3.41886e-05
o__Streptosporangiales;unclassified	0.000257773	0.000205526	0.000498407
o__Sulfolobales;unclassified	1.61355e-06	1.70359e-06	4.40205e-06
o__Synergistales;unclassified	8.09524e-06	1.87408e-05	8.92597e-06
o__Syntrophobacterales;unclassified	9.30088e-05	0.000111116	4.9551e-05
o__Thermoanaerobacterales;unclassified	2.75119e-06	6.71159e-06	9.2199e-06
o__Thermoplasmatales;unclassified	0.000350471	0.000367153	0.00110275
o__Thermotogales;unclassified	2.73748e-06	4.57979e-06	5.90672e-06
o__Thiotrichales;unclassified	6.47399e-05	4.88803e-05	6.5114e-05
o__Trechisporales;unclassified	3.43084e-07	0	1.22098e-06
o__Verrucomicrobiales;unclassified	2.7229e-05	2.24531e-05	5.90727e-05
o__Xanthomonadales;unclassified	0.00151815	0.00117838	0.000656876
o__Xylariales;unclassified	3.98915e-07	2.30832e-06	1.39239e-07
p__Acidobacteria;unclassified	0.287354	0.252579	0.128758
p__Actinobacteria;unclassified	0.0305027	0.0383653	0.0993873
p__Aquificae;unclassified	2.54069e-05	2.81959e-05	4.08434e-05
p__Armatimonadetes;unclassified	0.000956966	0.0010678	0.00163701
p__Atribacterota;unclassified	5.64613e-05	3.93373e-05	4.71328e-05
p__Bacteroidetes;unclassified	0.00105571	0.000769654	0.00157752
p__Balneolaeota;unclassified	6.79621e-06	5.95235e-06	2.23918e-06
p__Caldiserica;unclassified	8.17227e-06	5.90017e-06	9.03899e-06
p__Calditrichaeota;unclassified	0.000510978	0.000494751	0.000431376
p__Candidatus_Abawacabacteria;unclassified	2.70733e-05	2.00112e-05	1.87968e-05
p__Candidatus_Abyssubacteria;unclassified	0.000214706	0.00020367	0.000191307
p__Candidatus_Adlerbacteria;unclassified	1.33301e-05	6.62436e-06	7.56984e-05
p__Candidatus_Aenigmarchaeota;unclassified	2.1987e-05	2.1159e-05	6.85671e-05
p__Candidatus_Aerophobetes;unclassified	3.00747e-05	3.16626e-05	4.92285e-05
p__Candidatus_Amesbacteria;unclassified	2.94015e-05	2.81225e-05	0.000120022
p__Candidatus_Aminicenantes;unclassified	0.00082827	0.000900035	0.00049713
p__Candidatus_Andersenbacteria;unclassified	4.01836e-06	4.01805e-06	1.56658e-05
p__Candidatus_Aureabacteria;unclassified	1.05885e-06	2.4935e-06	1.60441e-06
p__Candidatus_Azambacteria;unclassified	1.39276e-05	1.26838e-05	1.99011e-05
p__Candidatus_Bathyarchaeota;unclassified	0.00054395	0.000508586	0.00129409
p__Candidatus_Beckwithbacteria;unclassified	8.49119e-06	7.46675e-06	2.27154e-05
p__Candidatus_Berkelbacteria;unclassified	1.3422e-05	8.04942e-06	3.80994e-05
p__Candidatus_Bipolaricaulota;unclassified	0.000146557	0.000157482	0.000231927
p__Candidatus_Blackallbacteria;unclassified	6.56201e-06	3.44821e-06	6.41804e-06
p__Candidatus_Blackburnbacteria;unclassified	4.66516e-06	1.88956e-06	2.41919e-05
p__Candidatus_Buchananbacteria;unclassified	1.28653e-05	2.09808e-05	4.97149e-05
p__Candidatus_Campbellbacteria;unclassified	0	2.10123e-06	2.27665e-05
p__Candidatus_Cerribacteria;unclassified	1.53118e-05	1.59972e-05	5.83173e-05
p__Candidatus_Chisholmbacteria;unclassified	5.06746e-06	7.84468e-06	4.15274e-06
p__Candidatus_Cloacimonetes;unclassified	4.75588e-05	3.90544e-05	5.21038e-05
p__Candidatus_Coatesbacteria;unclassified	1.77588e-05	2.1263e-05	2.13183e-05
p__Candidatus_Collierbacteria;unclassified	1.48371e-05	8.63093e-06	3.06016e-05
p__Candidatus_Colwellbacteria;unclassified	0	0	9.96193e-06
p__Candidatus_Curtissbacteria;unclassified	5.1841e-06	1.04165e-05	6.05735e-05
p__Candidatus_Dadabacteria;unclassified	0.000291947	0.000314197	0.000391487
p__Candidatus_Daviesbacteria;unclassified	1.18934e-05	1.30949e-05	6.05926e-05
p__Candidatus_Delongbacteria;unclassified	1.28052e-06	1.97428e-06	3.77653e-07
p__Candidatus_Desantisbacteria;unclassified	7.88541e-06	1.60143e-05	2.01228e-05
p__Candidatus_Diapherotrites;unclassified	2.96191e-06	6.03522e-06	6.91259e-06
p__Candidatus_Dormibacteraeota;unclassified	0.00338882	0.00401289	0.010755
p__Candidatus_Doudnabacteria;unclassified	4.44023e-06	1.58229e-05	0.000250212
p__Candidatus_Edwardsbacteria;unclassified	1.85309e-06	4.22213e-06	1.26993e-06
p__Candidatus_Eisenbacteria;unclassified	0.00149834	0.00107266	0.000198313
p__Candidatus_Eremiobacteraeota;unclassified	0.00381393	0.00331625	0.010476
p__Candidatus_Falkowbacteria;unclassified	1.05834e-05	1.62107e-05	5.55125e-05
p__Candidatus_Fermentibacteria;unclassified	2.5829e-05	2.1685e-05	2.27882e-05
p__Candidatus_Firestonebacteria;unclassified	1.39518e-05	1.05288e-05	2.78691e-05
p__Candidatus_Fischerbacteria;unclassified	4.95195e-05	4.82677e-05	3.43746e-05
p__Candidatus_Fraserbacteria;unclassified	0.000129688	0.000143026	0.000161586
p__Candidatus_Geothermarchaeota;unclassified	1.08594e-05	1.27469e-05	4.20305e-05
p__Candidatus_Giovannonibacteria;unclassified	1.39807e-05	1.72419e-05	2.34059e-05
p__Candidatus_Glassbacteria;unclassified	2.79529e-05	2.33328e-05	2.50266e-05
p__Candidatus_Goldbacteria;unclassified	1.54491e-05	7.11572e-06	8.08338e-05
p__Candidatus_Gottesmanbacteria;unclassified	6.13374e-05	7.32984e-05	0.000288565
p__Candidatus_Gracilibacteria;unclassified	1.24525e-05	7.54941e-06	2.29561e-05
p__Candidatus_Gribaldobacteria;unclassified	3.82438e-06	5.764e-06	1.39023e-05
p__Candidatus_Handelsmanbacteria;unclassified	0.000176971	0.000185843	0.00020747
p__Candidatus_Harrisonbacteria;unclassified	2.11836e-06	3.71836e-06	1.64916e-05
p__Candidatus_Heimdallarchaeota;unclassified	4.81382e-05	5.33085e-05	0.000135233
p__Candidatus_Hydrogenedentes;unclassified	4.49955e-05	3.49156e-05	4.81347e-05
p__Candidatus_Hydrothermae;unclassified	1.46059e-05	1.35505e-05	3.70991e-05
p__Candidatus_Hydrothermarchaeota;unclassified	7.92896e-06	2.4555e-06	1.67207e-05
p__Candidatus_Jorgensenbacteria;unclassified	1.70361e-06	1.60692e-06	5.72548e-06
p__Candidatus_Kaiserbacteria;unclassified	5.91676e-05	9.82014e-05	0.000311115
p__Candidatus_Kerfeldbacteria;unclassified	2.18387e-05	1.62372e-05	4.08691e-05
p__Candidatus_Komeilibacteria;unclassified	6.54852e-06	1.04398e-05	1.89671e-05
p__Candidatus_Korarchaeota;unclassified	6.34436e-05	7.32506e-05	0.0002075
p__Candidatus_Kryptonia;unclassified	8.70824e-05	0.000100067	4.14734e-05
p__Candidatus_Kuenenbacteria;unclassified	2.39807e-06	1.55207e-06	0
p__Candidatus_Latescibacteria;unclassified	0.000750868	0.000502074	0.00026757
p__Candidatus_Levybacteria;unclassified	9.33657e-05	8.24265e-05	0.000958056
p__Candidatus_Lindowbacteria;unclassified	4.50387e-06	8.63109e-06	1.35645e-05
p__Candidatus_Liptonbacteria;unclassified	1.75881e-05	3.76122e-05	5.20911e-05
p__Candidatus_Lloydbacteria;unclassified	1.50302e-05	2.46319e-05	8.10673e-05
p__Candidatus_Lokiarchaeota;unclassified	1.21163e-05	1.1686e-05	2.14409e-05
p__Candidatus_Magasanikbacteria;unclassified	1.99915e-05	2.4767e-05	7.61415e-05
p__Candidatus_Marinimicrobia;unclassified	0.000112795	0.000107282	9.73259e-05
p__Candidatus_Marsarchaeota;unclassified	3.1956e-05	3.32279e-05	0.00011612
p__Candidatus_Melainabacteria;unclassified	0.000176511	0.000168753	0.000202916
p__Candidatus_Micrarchaeota;unclassified	4.56588e-05	5.06209e-05	9.46755e-05
p__Candidatus_Microgenomates;unclassified	5.31472e-05	7.02806e-05	0.000477734
p__Candidatus_Moranbacteria;unclassified	1.26122e-05	1.42196e-05	6.64997e-05
p__Candidatus_Muirbacteria;unclassified	3.29203e-07	1.96424e-06	7.62793e-07
p__Candidatus_Nanohaloarchaeota;unclassified	1.81906e-06	8.18148e-07	4.77067e-06
p__Candidatus_Nealsonbacteria;unclassified	1.5368e-05	2.04608e-05	2.19054e-05
p__Candidatus_Niyogibacteria;unclassified	2.97008e-06	1.73534e-06	1.43788e-05
p__Candidatus_Nomurabacteria;unclassified	2.20316e-05	2.95324e-05	7.10147e-05
p__Candidatus_Odinarchaeota;unclassified	5.12808e-05	5.40282e-05	7.04088e-05
p__Candidatus_Omnitrophica;unclassified	0.000284083	0.000283551	0.000541278
p__Candidatus_Pacebacteria;unclassified	8.96037e-07	4.36754e-06	1.29384e-05
p__Candidatus_Parcubacteria;unclassified	0.000210695	0.000822938	0.000835658
p__Candidatus_Parvarchaeota;unclassified	7.11719e-06	4.68591e-06	1.75042e-05
p__Candidatus_Peregrinibacteria;unclassified	4.08975e-05	4.77566e-05	4.47677e-05
p__Candidatus_Poribacteria;unclassified	0.000143127	0.00016544	0.00020124
p__Candidatus_Portnoybacteria;unclassified	7.52525e-06	1.25861e-05	3.48751e-05
p__Candidatus_Riflebacteria;unclassified	1.87206e-05	2.12114e-05	2.66573e-05
p__Candidatus_Roizmanbacteria;unclassified	2.12163e-05	3.2238e-05	0.000172321
p__Candidatus_Rokubacteria;unclassified	0.024852	0.026461	0.015161
p__Candidatus_Ryanbacteria;unclassified	1.82282e-05	2.78063e-05	5.28776e-05
p__Candidatus_Saccharibacteria;unclassified	0.000919835	0.00187612	0.00459933
p__Candidatus_Schekmanbacteria;unclassified	7.05289e-05	5.73769e-05	6.31923e-05
p__Candidatus_Shapirobacteria;unclassified	2.495e-05	3.58068e-05	3.41943e-05
p__Candidatus_Spechtbacteria;unclassified	1.07525e-06	9.21506e-07	2.62071e-06
p__Candidatus_Staskawiczbacteria;unclassified	6.56923e-06	7.64456e-06	6.55744e-05
p__Candidatus_Sumerlaeota;unclassified	3.84475e-05	3.70851e-05	7.55438e-05
p__Candidatus_Sungbacteria;unclassified	8.51659e-06	2.85778e-05	3.19699e-05
p__Candidatus_Tagabacteria;unclassified	0	5.22341e-07	3.86959e-06
p__Candidatus_Taylorbacteria;unclassified	2.01338e-05	2.28866e-05	0.000316409
p__Candidatus_Tectomicrobia;unclassified	0.000647207	0.00060199	0.000539326
p__Candidatus_Terrybacteria;unclassified	1.61031e-06	3.20908e-06	2.24447e-05
p__Candidatus_Thermoplasmatota;unclassified	0.000144683	0.000141868	0.000414229
p__Candidatus_Thorarchaeota;unclassified	0.000118902	0.000116881	0.000209602
p__Candidatus_Uhrbacteria;unclassified	4.47687e-05	0.000410766	6.01981e-05
p__Candidatus_Verstraetearchaeota;unclassified	1.60841e-05	1.03104e-05	4.67561e-05
p__Candidatus_Vogelbacteria;unclassified	8.55326e-07	4.3504e-06	4.83633e-05
p__Candidatus_Wallbacteria;unclassified	2.68988e-05	2.01054e-05	2.06027e-05
p__Candidatus_Wildermuthbacteria;unclassified	4.4528e-06	1.21625e-05	8.21694e-06
p__Candidatus_Wirthbacteria;unclassified	2.17784e-06	2.19393e-06	6.6252e-06
p__Candidatus_Woesearchaeota;unclassified	7.63248e-05	7.67552e-05	0.000173377
p__Candidatus_Woesebacteria;unclassified	9.14651e-05	9.30969e-05	0.000239774
p__Candidatus_Wolfebacteria;unclassified	5.95141e-06	1.53101e-05	4.41344e-05
p__Candidatus_Woykebacteria;unclassified	4.14274e-05	3.67514e-05	0.000118652
p__Candidatus_Yanofskybacteria;unclassified	1.03445e-05	2.75514e-05	5.66356e-05
p__Candidatus_Yonathbacteria;unclassified	5.6991e-06	1.33196e-05	5.11845e-05
p__Candidatus_Zambryskibacteria;unclassified	5.39653e-06	1.89436e-05	9.67803e-05
p__Chlamydiae;unclassified	1.24788e-05	8.75195e-06	3.15598e-05
p__Chlorobi;unclassified	5.4995e-05	6.12269e-05	4.78041e-05
p__Chloroflexi;unclassified	0.0629317	0.0754271	0.102546
p__Crenarchaeota;unclassified	0.000218396	0.000209333	0.000505717
p__Cryptomycota;unclassified	2.40426e-07	0	1.7601e-07
p__Cyanobacteria;unclassified	0.00125871	0.00115801	0.00149285
p__Elusimicrobia;unclassified	0.000371177	0.000323702	0.000682677
p__Euryarchaeota;unclassified	0.00271934	0.0023524	0.00861226
p__Fibrobacteres;unclassified	5.17594e-06	5.06601e-06	1.0187e-05
p__Firmicutes;unclassified	0.000439972	0.000447378	0.000878108
p__Gemmatimonadetes;unclassified	0.0538956	0.0409867	0.0399891
p__Ignavibacteriae;unclassified	0.000985763	0.00150389	0.000362077
p__Lentisphaerae;unclassified	0.000201164	0.000204248	0.000287656
p__Nanoarchaeota;unclassified	6.02514e-06	5.64843e-06	2.27432e-05
p__Nitrospinae;unclassified	0.00027685	0.000296091	0.000325336
p__Nitrospirae;unclassified	0.00358996	0.00344587	0.00139589
p__Planctomycetes;unclassified	0.00186405	0.00170765	0.00259233
p__Proteobacteria;unclassified	0.0136793	0.00969592	0.00922331
p__Spirochaetes;unclassified	0.000327294	0.000296243	0.000313724
p__Synergistetes;unclassified	1.72654e-06	1.35526e-06	3.80446e-06
p__Tenericutes;unclassified	1.98851e-05	1.00451e-05	4.80397e-05
p__Thaumarchaeota;unclassified	0.0114902	0.00793396	0.0112728
p__Thermodesulfobacteria;unclassified	1.69974e-06	4.00459e-06	6.90433e-06
p__Thermotogae;unclassified	7.93658e-06	7.79957e-06	2.08308e-05
p__Verrucomicrobia;unclassified	0.015366	0.0156525	0.0188163
p__candidate_division_CPR1;unclassified	3.54789e-07	5.64922e-07	1.88388e-06
p__candidate_division_CPR3;unclassified	7.43678e-06	8.31751e-06	2.55564e-06
p__candidate_division_KD3-62;unclassified	5.92842e-06	3.04735e-06	5.33898e-06
p__candidate_division_NC10;unclassified	0.000661918	0.000659152	0.000334573
p__candidate_division_WOR-3;unclassified	4.53425e-05	4.64046e-05	5.01733e-05
p__candidate_division_WWE3;unclassified	3.32672e-05	3.73582e-05	0.000106406
p__candidate_division_Zixibacteria;unclassified	0.000552229	0.000517204	0.000422781

## Sheet: Genus-Relative aboundance
Taxonomy	C	CK	CY
p__Acidobacteria;unclassified	0.293656	0.25845	0.131796
p__Chloroflexi;unclassified	0.06415	0.0770216	0.104592
p__Gemmatimonadetes;unclassified	0.0550776	0.0419395	0.0409326
g__Bradyrhizobium	0.0403933	0.0382528	0.0534938
p__Actinobacteria;unclassified	0.0311717	0.0392571	0.101732
p__Verrucomicrobia;unclassified	0.015703	0.0160164	0.0192603
p__Candidatus_Rokubacteria;unclassified	0.025397	0.0270761	0.0155187
g__Sphingomonas	0.0135302	0.0284711	0.0179875
g__Pseudolabrys	0.0216261	0.0300098	0.011231
c__Deltaproteobacteria;unclassified	0.0135743	0.0105612	0.0103024
g__Gaiella	0.0101518	0.0138969	0.0290442
p__Proteobacteria;unclassified	0.0139793	0.0099213	0.00944093
c__Alphaproteobacteria;unclassified	0.0129615	0.0140355	0.00921249
c__Gammaproteobacteria;unclassified	0.0235604	0.0146007	0.00715555
c__Betaproteobacteria;unclassified	0.0152977	0.017286	0.00598325
c__Acidobacteriia;unclassified	0.0149208	0.0154926	0.00421222
g__Nitrospira	0.0142212	0.0143605	0.00463643
g__Candidatus_Nitrosotalea	0.0110564	0.00752314	0.0104062
g__Phenylobacterium	0.00897272	0.00929311	0.0040514
g__Streptomyces	0.00576293	0.00644828	0.0131168
g__Acidocella	0.00520839	0.0189305	0.00103995
g__Haliangium	0.00507232	0.00304857	0.00201301
p__Candidatus_Eremiobacteraeota;unclassified	0.00389757	0.00339333	0.0107232
g__Rhodoplanes	0.00381117	0.00477653	0.00297422
g__Ktedonobacter	0.00373922	0.00390801	0.00935081
p__Nitrospirae;unclassified	0.00366869	0.00352597	0.00142882
g__Anaeromyxobacter	0.00360253	0.00321356	0.00169478
g__Candidatus_Sulfotelmatobacter	0.00360006	0.00336343	0.000925433
g__Caulobacter	0.00352816	0.00390632	0.00179317
c__Actinomycetia;unclassified	0.00336695	0.00385005	0.00875044
c__Anaerolineae;unclassified	0.00324121	0.00379862	0.00316051
g__Candidatus_Eremiobacter	0.00314361	0.00310676	0.00315432
o__Pseudonocardiales;unclassified	0.00298622	0.002913	0.00562377
p__Euryarchaeota;unclassified	0.00277898	0.00240709	0.00881546
g__Occallatibacter	0.00248381	0.00217756	0.00293946
g__Mesorhizobium	0.00242381	0.00241115	0.0022575
o__Myxococcales;unclassified	0.00239943	0.00184458	0.00440217
g__Rudaea	0.00237413	0.00234018	0.000992033
g__Steroidobacter	0.00236323	0.00158622	0.000959445
g__Azospirillum	0.00229652	0.00224139	0.00209908
g__Candidatus_Koribacter	0.00228661	0.00283611	0.00127773
p__Candidatus_Dormibacteraeota;unclassified	0.00224053	0.0025937	0.00771538
g__Gemmatimonas	0.00221601	0.00188304	0.00199677
g__Dyella	0.0021694	0.00301815	0.00271187
g__Geobacter	0.00212727	0.00247087	0.00120503
g__Sorangium	0.00211671	0.00164458	0.00322176
g__Rhizomicrobium	0.00210612	0.0021601	0.00116092
g__Mycobacterium	0.00206915	0.00198965	0.0039154
g__Edaphobacter	0.00197122	0.00167149	0.00111298
p__Planctomycetes;unclassified	0.00190493	0.00174735	0.00265349
f__Anaerolineaceae;unclassified	0.00186211	0.00200474	0.00173253
g__Actinomadura	0.00184261	0.00169097	0.00359168
g__Thermogemmatispora	0.00179953	0.00161037	0.00475111
g__Burkholderia	0.00179233	0.00180691	0.00119616
g__Rhodanobacter	0.00174969	0.00181215	0.00143242
g__Dictyobacter	0.00173028	0.00166711	0.00445402
g__Geothrix	0.00165181	0.000423795	0.0030704
f__Myxococcaceae;unclassified	0.00162923	0.00182376	0.00097447
g__Gemmatirosa	0.0015932	0.0014099	0.00221445
g__Micromonospora	0.00155363	0.00150214	0.0031801
o__Xanthomonadales;unclassified	0.00155145	0.00120577	0.000672375
g__Methyloceanibacter	0.00153549	0.00161521	0.00178925
p__Candidatus_Eisenbacteria;unclassified	0.00153119	0.0010976	0.000202992
o__Burkholderiales;unclassified	0.00150999	0.00137223	0.00086254
g__Solirubrobacter	0.00144009	0.00187922	0.0045035
o__Acidobacteriales;unclassified	0.00143351	0.00162894	0.000618533
g__Ferruginibacter	0.00140404	0.000576239	0.00551943
f__Nitrospiraceae;unclassified	0.00139843	0.00146233	0.000484827
g__Pseudomonas	0.00134324	0.00135503	0.00113941
g__Amycolatopsis	0.00130668	0.00121666	0.00272176
g__Conexibacter	0.00129571	0.00140543	0.00946608
p__Cyanobacteria;unclassified	0.00128632	0.00118493	0.00152807
o__Rhodospirillales;unclassified	0.00126911	0.00198233	0.000963507
o__Hyphomicrobiales;unclassified	0.00122637	0.00138992	0.00100876
g__Candidatus_Dormibacter	0.0012226	0.00151247	0.00329333
g__Ktedonosporobacter	0.00117727	0.00115426	0.00310785
g__Variovorax	0.00116018	0.00114345	0.000709217
o__Solirubrobacterales;unclassified	0.00112983	0.00140102	0.00365988
g__Paraburkholderia	0.00109016	0.00114122	0.000735496
p__Bacteroidetes;unclassified	0.00107886	0.000787545	0.00161474
g__Nakamurella	0.00106405	0.000556262	0.00069752
o__Acidimicrobiales;unclassified	0.00105235	0.00121396	0.00328206
c__Blastocatellia;unclassified	0.00102434	0.000950294	0.00064406
p__Ignavibacteriae;unclassified	0.00100738	0.00153885	0.00037062
p__Armatimonadetes;unclassified	0.000977953	0.00109263	0.00167563
g__Roseiarcus	0.000943266	0.000705963	0.00173504
g__Microvirga	0.000936985	0.00100604	0.000853199
g__Candidatus_Sulfopaludibacter	0.000934424	0.000918056	0.000531487
g__Magnetospirillum	0.000921922	0.000904663	0.000887007
p__Candidatus_Saccharibacteria;unclassified	0.000919243	0.00185676	0.0046649
o__Methanomicrobiales;unclassified	0.000910032	0.00127025	0.00124316
g__Rhodoblastus	0.000899326	0.000533528	0.000202766
g__Pseudonocardia	0.00088749	0.000764823	0.00191738
g__Actinoplanes	0.000881323	0.000848542	0.00197162
g__Nocardioides	0.000876264	0.00107011	0.00252394
g__Methylobacterium	0.000870363	0.00108533	0.000820262
g__Hyphomicrobium	0.000862064	0.000919257	0.000678024
g__Cupriavidus	0.000853176	0.000834672	0.000553222
g__Afipia	0.000847517	0.000960222	0.000672545
g__Corallococcus	0.00083641	0.000647114	0.00108988
g__Novosphingobium	0.000836355	0.000996767	0.000817838
p__Candidatus_Aminicenantes;unclassified	0.000806399	0.000873083	0.000476936
g__Streptacidiphilus	0.000798175	0.000774666	0.0017972
c__Thermoplasmata;unclassified	0.000797526	0.000760535	0.00210894
f__Planctomycetaceae;unclassified	0.000774999	0.000815723	0.000671767
g__Paenibacillus	0.000772368	0.00079874	0.00109435
g__Rhodococcus	0.000772168	0.000734281	0.00176606
g__Nocardia	0.000769545	0.000854821	0.00189966
p__Candidatus_Latescibacteria;unclassified	0.000767335	0.000513745	0.000273883
g__Frankia	0.000766404	0.000778791	0.00159232
g__Rhizobium	0.000765974	0.000828323	0.000730256
g__Singulisphaera	0.000763772	0.000782758	0.000873612
g__Brevundimonas	0.000753234	0.000793301	0.000447415
g__Pseudorhodoplanes	0.00075008	0.000889691	0.000535885
f__Polyangiaceae;unclassified	0.000745835	0.000655838	0.000821758
c__Ignavibacteria;unclassified	0.000742178	0.000943274	0.000282862
g__Pseudolysobacter	0.000739025	0.000787942	0.000306242
c__Dehalococcoidia;unclassified	0.00070229	0.000961826	0.00114927
g__Nevskia	0.000690357	0.00044461	0.000288904
g__Nonomuraea	0.000686518	0.000656109	0.00153441
g__Thermomonospora	0.000680353	0.000611923	0.00129921
g__Rhodopseudomonas	0.000676593	0.00079486	0.000481186
g__Pedosphaera	0.000661467	0.000510931	0.00208168
g__Stella	0.000657216	0.000583716	0.000665132
g__Archangium	0.000645721	0.000466856	0.000798743
f__Desulfobacteraceae;unclassified	0.000643177	0.000681769	0.00044392
g__Candidatus_Entotheonella	0.000639642	0.000597567	0.000521288
g__Inquilinus	0.000639642	0.000608404	0.000522566
g__Labilithrix	0.000611064	0.000439736	0.00125295
g__Geodermatophilus	0.00060521	0.000604298	0.00131369
g__Bordetella	0.000600821	0.000578539	0.000388505
g__Bosea	0.000600277	0.000613592	0.000427441
p__Thaumarchaeota;unclassified	0.000596142	0.000520322	0.000965452
o__Chromatiales;unclassified	0.00058503	0.000312084	0.000463606
g__Lysobacter	0.000582219	0.00048485	0.000336646
c__Caldilineae;unclassified	0.000581098	0.000724272	0.000572211
p__candidate_division_Zixibacteria;unclassified	0.00056434	0.000529227	0.000432757
p__Candidatus_Bathyarchaeota;unclassified	0.000555879	0.000520408	0.00132462
f__Xanthomonadaceae;unclassified	0.00055417	0.000525353	0.000250573
g__Mizugakiibacter	0.000552991	0.000474145	0.000209041
g__Mycolicibacterium	0.000546207	0.000538024	0.00101355
g__Acidipila	0.000544283	0.000508165	0.000454099
g__Thermosporothrix	0.000537183	0.000459388	0.00149729
o__Caulobacterales;unclassified	0.000522801	0.000567055	0.000259505
g__Tengunoibacter	0.000522299	0.000492111	0.00139756
p__Calditrichaeota;unclassified	0.000522184	0.000506252	0.000441554
p__candidate_division_NC10;unclassified	0.000519399	0.000532517	0.000270206
g__Rhodopila	0.000515147	0.00103962	0.000423869
g__Sphingobium	0.000514929	0.00058715	0.000585928
g__Chondromyces	0.000503567	0.000372024	0.000697213
g__Roseomonas	0.000502611	0.000876018	0.000426238
f__Caulobacteraceae;unclassified	0.000501925	0.000521787	0.000222178
g__Enhydrobacter	0.000499242	0.00050146	0.000533815
f__Methanoregulaceae;unclassified	0.000499087	0.000730614	0.000753142
g__Ralstonia	0.000486308	0.000448087	0.000260579
g__Granulicella	0.000486089	0.000440331	0.000405343
g__Thermoflexus	0.000484094	0.000600049	0.000445327
g__Sphaerobacter	0.00047992	0.000510751	0.00111236
g__Thiomonas	0.000475376	0.000396601	0.000326592
g__Candidatus_Sulfotelmatomonas	0.000470281	0.000399842	0.00038427
g__Sandaracinus	0.000461891	0.000298894	0.000412469
g__Azoarcus	0.00046173	0.000483789	0.000220957
g__Methylocystis	0.000455924	0.000526012	0.000350982
g__Jatrophihabitans	0.000455476	0.000641394	0.000757585
g__Arthrobacter	0.000454813	0.000509945	0.00107551
g__Rubrivivax	0.000452382	0.000465629	0.000319443
p__Firmicutes;unclassified	0.00044962	0.000457778	0.000898827
g__Blastococcus	0.00044833	0.000466131	0.00108083
g__Sphingosinicella	0.000440292	0.000801699	0.000729718
g__Acidiphilium	0.00043619	0.000796825	0.000269528
f__Hyphomicrobiaceae;unclassified	0.000435443	0.000481187	0.000377909
g__Herbaspirillum	0.000423925	0.000447735	0.000287629
g__Candidatus_Accumulibacter	0.000418922	0.000443879	0.000217581
g__Massilia	0.000418749	0.000428953	0.00035691
g__Oceanibaculum	0.000412119	0.000357195	0.000456533
g__Opitutus	0.000409193	0.00034934	0.00101722
g__Nostoc	0.000400615	0.000418984	0.000516978
g__Polaromonas	0.000399448	0.000402517	0.000234871
f__Beijerinckiaceae;unclassified	0.000398401	0.000397722	0.000286778
g__Skermanella	0.000393265	0.000389982	0.000484708
g__Nitrobacter	0.000393174	0.000441638	0.000376979
g__Deinococcus	0.000392149	0.000384063	0.000678747
g__Caballeronia	0.000389434	0.000446504	0.000276315
g__Catenulispora	0.000387059	0.000456977	0.000943477
g__Solimonas	0.000384328	0.000286191	0.000184472
g__Methylocapsa	0.000382419	0.000410285	0.000268839
g__Acidobacterium	0.000380964	0.000366237	0.000290741
p__Elusimicrobia;unclassified	0.000379318	0.000331226	0.000698784
g__Lautropia	0.000378489	0.000316058	0.000228394
g__Methanoregula	0.000378243	0.000549733	0.000592583
g__Cellulomonas	0.000378236	0.000419009	0.00139209
g__Calothrix	0.000375851	0.000382958	0.000329601
g__Collimonas	0.000372815	0.000314427	0.00016082
g__Acidisarcina	0.000371849	0.000325415	0.000213166
g__Nocardiopsis	0.000365529	0.000368969	0.000744475
g__Sphingopyxis	0.000361341	0.000520999	0.000353906
o__Thermoplasmatales;unclassified	0.000358157	0.000375688	0.00112877
g__Bacillus	0.000357935	0.000338282	0.000538111
g__Nitrolancea	0.000355795	0.000366617	0.000776244
g__Dokdonella	0.000346264	0.000319812	0.000143806
g__Microbispora	0.000345909	0.000327275	0.000751338
g__Thiobacillus	0.000345652	0.000402313	0.000142833
g__Myxococcus	0.000343546	0.000280141	0.000420341
f__Sandaracinaceae;unclassified	0.000343265	0.000204088	0.000394175
g__Rhizobacter	0.000343256	0.000331036	0.000165881
g__Mucilaginibacter	0.000343074	0.00106944	0.000535213
g__Kouleothrix	0.000341202	0.00040464	0.000618119
p__Spirochaetes;unclassified	0.000334471	0.000303129	0.000321126
g__Rubrobacter	0.000332929	0.0003812	0.000839563
g__Microbacterium	0.000332714	0.000279509	0.000617742
g__Thauera	0.000332286	0.000342051	0.000180337
g__Methanomassiliicoccus	0.000332146	0.000315508	0.000894899
g__Luteitalea	0.000331402	0.000353163	0.000221212
g__Minicystis	0.000328984	0.000252058	0.00042154
g__Silvibacterium	0.000327116	0.000274919	0.000171032
g__Terracidiphilus	0.000324206	0.00028826	0.000509304
c__Zetaproteobacteria;unclassified	0.000323932	0.000311545	0.000237607
g__Noviherbaspirillum	0.000317081	0.000311231	0.00025213
g__Vitiosangium	0.000315575	0.00024063	0.000388428
g__Mycobacteroides	0.000313081	0.000269198	0.000369248
g__Tistlia	0.000310839	0.000313126	0.000306555
g__Actinomyces	0.000307829	0.000330503	0.000752945
g__Bailinhaonella	0.000306292	0.000287609	0.000618779
g__Carbonactinospora	0.000303693	0.000367485	0.00101934
c__Candidatus_Muproteobacteria;unclassified	0.000302452	0.000244623	0.000179811
o__Sphingobacteriales;unclassified	0.000300764	0.000161723	0.000997585
g__Desulfuromonas	0.000298803	0.00028086	0.000298557
p__Candidatus_Dadabacteria;unclassified	0.000298349	0.000321501	0.000400724
g__Azospira	0.000295895	0.000291561	0.000239036
g__Thioalkalivibrio	0.000294793	0.000198149	0.000258732
g__Clostridium	0.000292987	0.000301676	0.000402263
c__Ardenticatenia;unclassified	0.000291279	0.000380793	0.000275198
p__Candidatus_Omnitrophica;unclassified	0.000290313	0.000289469	0.000546197
g__Bryobacter	0.000289304	0.000227587	8.29369e-05
g__Cystobacter	0.000289007	0.000239202	0.000372417
g__Marmoricola	0.000286768	0.000313205	0.000686951
p__Nitrospinae;unclassified	0.000282922	0.000302973	0.000333012
g__Nannocystis	0.000282432	0.000203066	0.000356132
g__Kribbella	0.000279674	0.000320398	0.000687874
o__Methanomassiliicoccales;unclassified	0.00027964	0.000273014	0.000825026
o__Desulfuromonadales;unclassified	0.000277833	0.000348531	0.00015739
g__Leptolyngbya	0.000276993	0.000227973	0.000356359
g__Kitasatospora	0.000276314	0.000255614	0.000606208
g__Nitrosospira	0.000275979	0.000279246	0.000137901
g__Beijerinckia	0.000269626	0.000331457	0.000392899
g__Xanthomonas	0.000268746	0.000239347	0.00015524
g__Stigmatella	0.000268507	0.000242707	0.00035321
g__Acidothermus	0.000263986	0.000412302	0.00220416
g__Allonocardiopsis	0.000263426	0.000210304	0.000510167
g__Terriglobus	0.000262416	0.000199851	0.000194528
g__Intrasporangium	0.00026133	0.000284608	0.000649258
g__Holophaga	0.000259489	7.01483e-05	0.00048646
g__Heliomicrobium	0.000259306	0.000191013	0.000155183
g__Fimbriiglobus	0.000259164	0.000233562	0.000269406
f__Bradyrhizobiaceae;unclassified	0.000257241	0.000244134	0.000221376
g__Desulfobacterium	0.000256677	0.000260869	0.0001676
g__Achromobacter	0.000255912	0.000248079	0.000236506
g__Anaerolinea	0.000254429	0.000287455	0.000242573
g__Actinopolymorpha	0.000253787	0.000259602	0.000542816
g__Kineosporia	0.000252531	0.000271541	0.000826351
g__Hyalangium	0.00025215	0.000183668	0.000276412
g__Pandoraea	0.000251038	0.000232246	0.000143196
o__Nitrosomonadales;unclassified	0.000250425	0.000247101	0.000132295
g__Streptosporangium	0.000250187	0.000255811	0.000602534
g__Alicyclobacillus	0.000248937	0.000236323	0.000655591
g__Rhodoferax	0.000243419	0.000220238	0.000103969
g__Patulibacter	0.000242881	0.000321894	0.000847836
g__Nitrosomonas	0.000241615	0.00026227	0.00012348
g__Rhodomicrobium	0.000240298	0.000237385	0.000146684
g__Janthinobacterium	0.000237516	0.000202537	0.000124402
g__Desulfovibrio	0.000235258	0.000220662	0.000206751
g__Devosia	0.000233385	0.000265091	0.000161235
f__Verrucomicrobiaceae;unclassified	0.000233249	0.00018838	0.000335803
g__Escherichia	0.000230112	0.000175162	8.9786e-05
g__Pseudoxanthomonas	0.000228643	0.000195584	0.000184251
g__Nitrospirillum	0.000228527	0.000261429	0.000187257
f__Comamonadaceae;unclassified	0.000226095	0.000271575	0.00019858
g__Microtetraspora	0.000224194	0.000214548	0.000444593
p__Crenarchaeota;unclassified	0.000223185	0.000214199	0.000517649
g__Curvibacter	0.000222558	0.000244766	8.6997e-05
g__Lentzea	0.00022035	0.00019612	0.000527886
g__Enhygromyxa	0.000220093	0.000124759	0.000206181
g__Aggregatilinea	0.000219762	0.000225872	0.000286952
p__Candidatus_Abyssubacteria;unclassified	0.000219415	0.000208404	0.00019582
g__Jiangella	0.000219197	0.000252073	0.000663946
g__Pyrinomonas	0.000216754	0.000183109	0.000180913
g__Sulfobacillus	0.000215702	0.00017372	0.000437869
p__Candidatus_Parcubacteria;unclassified	0.000215315	0.000842067	0.000855376
g__Desulfobacca	0.00021128	0.000245001	0.000131237
g__Bdellovibrio	0.000210636	0.000145334	9.95956e-05
g__Acidisphaera	0.000210508	0.000629234	0.000125782
g__Rhodospirillum	0.000209295	0.000218895	0.000222318
g__Methylovirgula	0.000209081	0.000220313	0.000145911
g__Kutzneria	0.00020877	0.000190653	0.000426799
g__Roseiflexus	0.000207543	0.000250162	0.000335073
g__Acidibrevibacterium	0.000207492	0.000501774	0.000188176
g__Gigaspora	0.000207397	0.000286138	0.000253281
p__Lentisphaerae;unclassified	0.000205575	0.000208995	0.000294444
g__Sulfuriferula	0.000203492	0.000213557	9.31407e-05
g__Acidithrix	0.000202081	0.000207413	0.000516528
g__Belnapia	0.000199069	0.000316899	0.000135464
g__Nitrosococcus	0.000197041	0.000141771	0.000144212
g__Hymenobacter	0.000192885	0.000197114	0.000328635
f__Chitinophagaceae;unclassified	0.00019069	0.00012659	0.000584418
o__Ignavibacteriales;unclassified	0.00019044	0.000206288	9.66971e-05
g__Albitalea	0.000189665	0.000160627	8.46418e-05
g__Reyranella	0.000188033	0.00015694	0.000116735
g__Leptospira	0.000187962	0.000167069	0.000176159
g__Pedococcus	0.00018687	0.00021525	0.000442789
g__Methylosinus	0.000185445	0.000171393	0.000168811
g__Telmatospirillum	0.000184183	0.000190708	0.000198921
f__Candidatus_Competibacteraceae;unclassified	0.000183713	0.000138473	0.000113145
g__Saccharopolyspora	0.000183168	0.000174212	0.000346546
g__Marinobacter	0.000181021	0.0001394	0.00012939
p__Candidatus_Handelsmanbacteria;unclassified	0.000180852	0.000190163	0.000212365
g__Methylomonas	0.000180834	0.000132358	7.96549e-05
p__Candidatus_Melainabacteria;unclassified	0.000180382	0.000172675	0.000207704
g__Actinocorallia	0.000178843	0.000186296	0.00033342
g__Thiohalobacter	0.000178106	8.54891e-05	0.000102516
g__Chitinophaga	0.000177457	0.000130101	0.00030675
c__Planctomycetia;unclassified	0.000176554	0.00014287	0.000525988
g__Chthonomonas	0.000176202	0.000137378	0.000141942
g__Nitrososphaera	0.000175604	0.000138638	0.000161042
g__Gemmata	0.000174889	0.000165574	0.000236529
g__Trinickia	0.000174451	0.00015479	0.000133818
g__Ferruginivarius	0.000174003	0.000156275	0.000150222
g__Chelatococcus	0.00017246	0.000183328	0.00013081
g__Asticcacaulis	0.000171719	0.00015831	0.000122654
g__Candidatus_Nitrotoga	0.000171329	0.00015394	7.57445e-05
g__Longilinea	0.000170858	0.000210157	0.000178408
g__Phyllobacterium	0.000169331	0.000208773	0.000141689
g__Chitinimonas	0.000168106	0.000154646	0.000120825
g__Phycicoccus	0.000168001	0.000222001	0.000414317
g__Cryptosporangium	0.000167825	0.000178212	0.00041481
f__Geobacteraceae;unclassified	0.000167648	0.000193024	0.000128479
g__Motilibacter	0.000167592	0.000239506	0.000581643
g__Ramlibacter	0.000166669	0.000201104	0.000131426
g__Oleomonas	0.000166379	0.000145342	7.45296e-05
g__Begomovirus	0.000166369	0	2.77747e-06
g__Prauserella	0.000166091	0.000150715	0.000337369
g__Methylobacter	0.000165332	0.000118748	0.000100898
g__Chloroflexus	0.000164354	0.000186639	0.000228586
g__Syntrophus	0.000163599	0.00018308	5.74622e-05
g__Ideonella	0.000163513	0.000139252	7.53724e-05
g__Acidovorax	0.000163156	0.000187775	0.000146737
g__Kaistia	0.000163119	0.000215349	0.000154564
g__Acidithiobacillus	0.000162525	0.000119832	0.000146687
o__Rhodocyclales;unclassified	0.000162062	0.000177033	8.17544e-05
g__Thermobaculum	0.000161779	0.000158814	0.000373267
g__Capsulimonas	0.000161521	0.000129905	0.000214306
g__Thermus	0.000159907	0.000136073	0.000271448
g__Actinospica	0.000159882	0.000141193	0.000322233
g__Halomonas	0.000159635	0.000165622	0.00019229
o__Sphingomonadales;unclassified	0.000158948	0.000221489	0.000151797
g__Moorella	0.000157612	0.000186933	0.00024112
g__Candidatus_Methylomirabilis	0.000157034	0.000141957	7.22614e-05
g__Sinorhizobium	0.000156415	0.00019179	0.000137062
g__Saccharothrix	0.000156121	0.000150096	0.000401088
f__Rhodospirillaceae;unclassified	0.000155711	0.000133257	0.000160791
c__Tepidiformia;unclassified	0.000155094	0.00014658	0.000150732
g__Actinokineospora	0.00015387	0.000151062	0.000378599
g__Methylocaldum	0.000153783	0.000156167	0.00016389
g__Acetobacter	0.000153446	0.00029262	0.000129625
g__Gallionella	0.000153079	0.000143053	7.32724e-05
g__Stenotrophomonas	0.000152655	0.000121684	0.000142898
g__Caldilinea	0.000152126	0.000195874	0.000126658
g__Tepidicaulis	0.000151756	0.000155641	9.77548e-05
g__Asanoa	0.000151684	0.000186356	0.0003955
g__Chromobacterium	0.000151061	0.000128356	0.000117962
g__Sulfuricella	0.000150417	0.00014263	4.49261e-05
g__Methyloligella	0.000148793	0.000150256	0.000183986
o__Chthoniobacterales;unclassified	0.000148476	0.000183422	0.000154277
g__Aciduliprofundum	0.000147856	0.000145166	0.000424002
g__Altererythrobacter	0.000147433	0.00021821	0.000175615
p__Candidatus_Poribacteria;unclassified	0.000146266	0.000169286	0.000205989
g__Staphylococcus	0.000145103	0.000148938	9.08257e-05
g__Vulgatibacter	0.000145034	0.000121959	0.000253566
g__Meiothermus	0.00014493	0.000126429	0.000219507
g__Kibdelosporangium	0.000144865	0.000144037	0.000295622
g__Erythrobacter	0.000144377	0.000167469	9.92303e-05
g__Candidatus_Brocadia	0.00014396	0.000151683	0.000107912
g__Calidithermus	0.000143263	0.000149606	0.000230604
g__Niastella	0.000142845	8.36975e-05	0.00042628
c__Thermoprotei;unclassified	0.000142829	0.000133894	0.000444326
g__Desulfococcus	0.000141639	0.000162287	8.53264e-05
g__Thioalbus	0.000140987	0.000114223	8.91819e-05
g__Rhodovulum	0.000139823	0.000169295	0.000157163
g__Candidatus_Chloroploca	0.000139178	0.000126986	0.000199405
g__Frateuria	0.000138817	0.000117483	9.08792e-05
g__Luteibacter	0.00013869	9.42347e-05	8.56176e-05
g__Sulfurifustis	0.000138314	0.000134589	7.78314e-05
c__Thermoflexia;unclassified	0.00013808	0.00017113	0.000121434
g__Xanthobacter	0.000136959	0.000151987	0.000115556
g__Flavobacterium	0.000136308	9.73207e-05	0.000264302
g__Gluconacetobacter	0.000135921	0.000265156	3.93736e-05
g__Gordonia	0.000135878	0.000126023	0.000321987
g__Thalassospira	0.000135781	0.000118079	9.27635e-05
g__Indioceanicola	0.000135578	0.000118645	8.27473e-05
g__Paludisphaera	0.000135327	0.000142162	0.000147558
g__Parvibaculum	0.000135102	0.000163605	7.9966e-05
f__Siphoviridae;unclassified	0.000134635	0.000127438	0.000295276
g__Ferrithrix	0.000134236	0.000129239	0.000335601
g__Sideroxydans	0.000134042	0.000153142	5.39452e-05
g__Inmirania	0.000133486	0.000105263	0.000104101
g__Pseudogulbenkiania	0.00013325	0.000134622	8.22015e-05
g__Herbidospora	0.000132682	0.000107011	0.000259507
p__Candidatus_Fraserbacteria;unclassified	0.000132532	0.000146351	0.000165399
g__Thermithiobacillus	0.000132485	0.000115789	6.74614e-05
g__Herpetosiphon	0.000130214	0.000120025	0.000205437
g__Bauldia	0.000130083	0.00010447	0.000110303
g__Syntrophorhabdus	0.000128742	0.000165203	8.04221e-05
o__Hydrogenophilales;unclassified	0.000128249	0.00011785	5.73815e-05
g__Pigmentiphaga	0.000127189	0.000146135	0.000167879
g__Methyloversatilis	0.000125941	0.000111551	4.58243e-05
g__Flavisolibacter	0.000125901	7.41046e-05	0.00036115
g__Granulibacter	0.000125806	0.000406752	4.20514e-05
g__Oceanibacterium	0.000125653	0.000134344	0.000126739
g__Pedobacter	0.00012493	0.000129887	0.000187115
g__Saccharomonospora	0.000124047	0.000138219	0.000275735
g__Hyphomonas	0.000123713	0.000151368	7.21279e-05
g__Arenimonas	0.000123432	0.000151126	5.10707e-05
g__Brevibacillus	0.000122382	0.000125591	0.000229733
p__Candidatus_Thorarchaeota;unclassified	0.000121509	0.000119598	0.000214547
g__Rhodothermus	0.000121205	0.000152867	0.000185582
g__Melittangium	0.000120977	9.55515e-05	0.00014215
g__Dactylosporangium	0.000120742	0.000119973	0.000247434
g__Azorhizobium	0.00012053	0.000129975	8.3955e-05
o__Bdellovibrionales;unclassified	0.000120295	8.76177e-05	8.9957e-05
g__Acidimicrobium	0.000119839	0.000123848	0.000283448
g__Aeromicrobium	0.000119064	0.000130063	0.000354329
c__Thermoleophilia;unclassified	0.000118227	0.000171985	0.000353513
g__Candidatus_Nephrothrix	0.000118115	6.40331e-05	1.73745e-05
g__Lichenibacterium	0.000118099	0.000186888	9.41403e-05
f__Rhodocyclaceae;unclassified	0.000117357	0.000131473	7.32873e-05
g__Lawsonia	0.000117304	0.000116824	4.13096e-05
g__Synechococcus	0.000116396	0.00011609	0.000145731
g__Tistrella	0.000116172	9.59603e-05	0.000103514
g__Sulfurivermis	0.000116141	5.9762e-05	5.65352e-05
g__Candidatus_Phaeomarinobacter	0.000115906	0.000111096	5.58284e-05
g__Pararhodospirillum	0.000115449	0.000115172	6.02116e-05
p__Candidatus_Marinimicrobia;unclassified	0.000115269	0.000109776	9.96223e-05
c__Candidatus_Thermofonsia;unclassified	0.000114577	0.00014609	0.000151831
g__Ensifer	0.000114408	0.000109341	0.000116371
g__Planctomyces	0.000113222	9.99829e-05	0.000160615
g__Elstera	0.000111141	8.94207e-05	0.000106919
g__Acidihalobacter	0.00011111	5.40341e-05	7.58021e-05
g__Niveispirillum	0.000111093	0.000127639	0.000119593
g__Bryocella	0.000110983	9.17336e-05	9.4274e-05
g__Pajaroellobacter	0.000110657	9.60716e-05	0.000227915
g__Aromatoleum	0.00011065	0.000118485	7.33223e-05
g__Segetibacter	0.000110362	6.29169e-05	0.000288364
g__Methyloferula	0.000110354	9.12641e-05	9.56395e-05
g__Vallicoccus	0.000110237	0.000132102	0.000332055
g__Piscinibacter	0.00010998	0.000119254	7.17734e-05
g__Thermorudis	0.000108272	0.000143399	0.00022102
o__Planctomycetales;unclassified	0.000107205	9.24144e-05	0.000142203
g__Legionella	0.000106423	0.000124031	6.91314e-05
g__Thermobifida	0.000106285	0.000107733	0.000245087
g__Variibacter	0.000105739	0.000120826	0.000109794
o__Desulfobacterales;unclassified	0.000105551	9.87867e-05	9.97562e-05
g__Gloeobacter	0.000104547	0.000103815	0.000129388
g__Ectothiorhodospira	0.000104527	4.0084e-05	5.05152e-05
g__Paracoccus	0.000104414	0.000126895	0.000163416
g__Plesiocystis	0.000104219	7.38932e-05	9.13323e-05
g__Duganella	0.000104181	0.000116262	9.57261e-05
g__Sinomonas	0.000103353	0.000101035	0.000243341
g__Geminicoccus	0.000103236	0.000111842	6.25577e-05
g__Methanosarcina	0.000102519	0.00010116	0.000202816
g__Blastochloris	0.000102147	0.000125136	6.04119e-05
g__Rhizophagus	0.00010177	0.000158033	9.19635e-05
g__Methylocella	0.000101508	9.1047e-05	6.92487e-05
g__Oscillochloris	0.000101483	8.48495e-05	0.000125238
g__Embleya	0.000101466	0.00010611	0.000280783
g__Thermostaphylospora	0.000100872	6.93934e-05	0.000164012
c__Opitutae;unclassified	0.000100622	8.403e-05	0.000225732
g__Modestobacter	0.000100225	0.000104329	0.000234687
f__Acetobacteraceae;unclassified	9.95734e-05	0.000157091	7.21007e-05
g__Limnohabitans	9.9388e-05	7.89382e-05	4.58352e-05
g__Metallibacterium	9.87561e-05	7.84729e-05	9.57313e-05
g__Agromyces	9.85047e-05	0.000101116	0.000224802
g__Cryobacterium	9.8464e-05	0.00011654	0.000289339
g__Oscillatoria	9.78731e-05	8.62978e-05	0.00012866
g__Sulfuricaulis	9.75997e-05	6.3641e-05	4.44612e-05
c__Nitrospira;unclassified	9.75294e-05	0.000120102	0.000120746
g__Ferriphaselus	9.74417e-05	9.83872e-05	4.44355e-05
g__Fischerella	9.70523e-05	0.00010072	8.93788e-05
g__Roseicella	9.65473e-05	0.000115691	6.51641e-05
g__Methanoculleus	9.65152e-05	0.000100486	0.000180291
g__Novimethylophilus	9.54353e-05	8.35783e-05	5.11715e-05
p__Candidatus_Levybacteria;unclassified	9.54132e-05	8.43426e-05	0.000980661
o__Syntrophobacterales;unclassified	9.50485e-05	0.000113699	5.07201e-05
g__Tsuneonella	9.49964e-05	0.00014885	9.48745e-05
g__Acuticoccus	9.46404e-05	8.77616e-05	6.70027e-05
g__Cohnella	9.42789e-05	9.96569e-05	0.000170377
g__Ilumatobacter	9.42073e-05	0.000108763	0.000272713
g__Starkeya	9.39847e-05	8.88937e-05	6.09451e-05
g__Ferrovibrio	9.38325e-05	8.07908e-05	0.000109623
o__Gaiellales;unclassified	9.3495e-05	0.000105418	0.000212833
g__Sphaerisporangium	9.34746e-05	0.000101047	0.000259712
p__Candidatus_Woesebacteria;unclassified	9.3471e-05	9.5261e-05	0.000245432
g__Spongiactinospora	9.34392e-05	0.000125549	0.000230423
g__Zoogloea	9.32952e-05	8.82079e-05	3.45242e-05
g__Pleomorphomonas	9.29572e-05	9.2971e-05	8.81121e-05
c__Phycisphaerae;unclassified	9.2837e-05	8.44779e-05	0.000129587
g__Parafilimonas	9.24021e-05	4.1016e-05	0.000348973
g__Enterobacter	9.22627e-05	8.92093e-06	3.73048e-05
g__Algihabitans	9.19082e-05	6.97315e-05	7.94232e-05
g__Fontimonas	9.18378e-05	7.62474e-05	2.70076e-05
g__Pelagibacterium	9.11137e-05	6.67639e-05	3.91738e-05
g__Rhodopirellula	9.0929e-05	9.75079e-05	0.000152255
g__Chthoniobacter	9.05205e-05	9.55659e-05	0.000223605
g__Thiocapsa	9.03871e-05	6.92945e-05	7.80767e-05
g__Thermoactinospora	9.00897e-05	9.72206e-05	0.00017932
g__Caenispirillum	8.91421e-05	9.26157e-05	0.000122395
g__Thermobispora	8.90662e-05	8.48015e-05	0.000178287
g__Ornatilinea	8.90431e-05	9.18011e-05	8.08471e-05
g__Rivibacter	8.90299e-05	6.93704e-05	2.15584e-05
g__Desulfonauticus	8.89466e-05	7.86612e-05	4.78166e-05
g__Pelomonas	8.87204e-05	7.56659e-05	7.42445e-05
g__Mycolicibacter	8.86417e-05	0.000119277	0.000158367
g__Pseudanabaena	8.86132e-05	8.09437e-05	9.62194e-05
g__Bellilinea	8.85047e-05	0.000110868	0.000140407
f__Rhodobiaceae;unclassified	8.83865e-05	0.000104344	5.49605e-05
g__Aquabacterium	8.79577e-05	9.75298e-05	7.6812e-05
g__Methylibium	8.78737e-05	0.000115499	6.98033e-05
g__Calidifontimicrobium	8.74937e-05	9.33689e-05	3.23231e-05
g__Roseovarius	8.74339e-05	9.12244e-05	9.28513e-05
f__Oxalobacteraceae;unclassified	8.70175e-05	0.00016382	6.12735e-05
g__Krasilnikovia	8.68992e-05	5.99017e-05	0.000169909
g__Thermanaerothrix	8.67626e-05	9.6458e-05	8.35777e-05
g__Chloracidobacterium	8.63948e-05	6.07429e-05	8.51727e-05
g__Aureimonas	8.63151e-05	0.000102435	9.07908e-05
g__Levilinea	8.61248e-05	9.99113e-05	9.74874e-05
g__Methanothrix	8.59256e-05	9.73683e-05	9.79578e-05
g__Terrabacter	8.58555e-05	0.000105502	0.000274169
g__Georgenia	8.57676e-05	9.35802e-05	0.000227183
g__Hwanghaeella	8.5756e-05	6.68039e-05	3.78686e-05
g__Thermaerobacter	8.46679e-05	0.0001004	0.000212396
g__Ferrimicrobium	8.45594e-05	9.39043e-05	0.000253819
g__Agrobacterium	8.43351e-05	0.000116701	9.01664e-05
g__Leifsonia	8.42671e-05	6.06151e-05	0.00015096
g__Scytonema	8.4187e-05	8.75212e-05	0.000106194
g__Tautonia	8.38028e-05	9.52404e-05	9.62375e-05
g__Sporichthya	8.3466e-05	0.000128177	0.000255172
g__Vibrio	8.31783e-05	7.75982e-05	7.96951e-05
g__Euzebya	8.30806e-05	0.000118677	0.000197094
g__Roseateles	8.30068e-05	8.68394e-05	3.98925e-05
g__Sedimenticola	8.26452e-05	5.0519e-05	4.38565e-05
g__Methylococcus	8.24695e-05	6.18425e-05	7.61671e-05
g__Afifella	8.24006e-05	9.9556e-05	6.95412e-05
c__Acidimicrobiia;unclassified	8.23874e-05	0.000114132	0.00023075
g__Prosthecomicrobium	8.14139e-05	7.58137e-05	5.72287e-05
g__Ardenticatena	8.10057e-05	9.80742e-05	7.59739e-05
g__Elioraea	8.05435e-05	0.000140575	9.25952e-05
g__Nitrosopumilus	8.03091e-05	5.35174e-05	0.000113603
g__Oleisolibacter	7.97492e-05	8.91387e-05	7.38308e-05
o__Acidithiobacillales;unclassified	7.8836e-05	7.11323e-05	3.78379e-05
g__Candidatus_Methanoperedens	7.86282e-05	0.000124755	0.000153387
g__Catelliglobosispora	7.82542e-05	7.39082e-05	0.000146218
g__Blastopirellula	7.80625e-05	7.04725e-05	8.7204e-05
g__Microlunatus	7.80189e-05	6.82609e-05	0.000170329
p__Candidatus_Woesearchaeota;unclassified	7.79987e-05	7.85394e-05	0.000177467
g__Hoeflea	7.78004e-05	0.000100654	0.000107231
g__Phreatobacter	7.76521e-05	8.7623e-05	8.17833e-05
g__Actinomycetospora	7.71707e-05	7.67032e-05	0.000161476
g__Thalassobaculum	7.69046e-05	6.72726e-05	2.67251e-05
g__Solimicrobium	7.68976e-05	6.48507e-05	4.33285e-05
g__Leptothrix	7.65815e-05	6.80828e-05	9.83268e-06
g__Catellatospora	7.6518e-05	6.67466e-05	0.000148652
g__Sulfurisoma	7.64428e-05	7.3816e-05	3.39696e-05
g__Syntrophotalea	7.64367e-05	5.45275e-05	4.29336e-05
g__Filomicrobium	7.62359e-05	7.80379e-05	4.03002e-05
g__Labrys	7.61142e-05	9.50031e-05	8.58076e-05
g__Verrucomicrobium	7.59311e-05	5.29991e-05	0.000107852
g__Pseudoalteromonas	7.56747e-05	5.70451e-05	6.55959e-05
o__Phycisphaerales;unclassified	7.56546e-05	6.18296e-05	5.14996e-05
g__Candidatus_Viridilinea	7.55685e-05	0.000100373	9.70222e-05
g__Acidiferrobacter	7.54815e-05	3.64743e-05	4.10399e-05
g__Zavarzinella	7.52998e-05	7.4132e-05	8.30699e-05
g__Clostridioides	7.52582e-05	8.03089e-05	4.8317e-05
g__Sutterella	7.48121e-05	5.73787e-05	4.35899e-05
g__Alsobacter	7.44681e-05	8.77187e-05	0.000101038
g__Komagataeibacter	7.43947e-05	0.000221142	4.86283e-05
g__Stenotrophobium	7.43311e-05	5.79513e-05	1.72712e-05
g__Candidatus_Microthrix	7.36611e-05	0.000101355	0.000240998
g__Salinisphaera	7.36026e-05	7.50489e-05	0.000102893
g__Solirhodobacter	7.35447e-05	7.84113e-05	0.000116168
g__Nitriliruptor	7.33017e-05	7.98974e-05	0.000195601
g__Spirosoma	7.29075e-05	6.63449e-05	0.000109783
g__Castellaniella	7.27866e-05	8.20749e-05	2.73739e-05
g__Uliginosibacterium	7.2386e-05	7.02244e-05	4.72135e-05
g__Rickettsia	7.22738e-05	8.05658e-05	3.47826e-05
g__Brucella	7.21639e-05	6.44549e-05	4.58292e-05
p__Candidatus_Schekmanbacteria;unclassified	7.20757e-05	5.87106e-05	6.46833e-05
g__Allosphingosinicella	7.1651e-05	0.000144545	8.75229e-05
g__Rubrivirga	7.14366e-05	4.99206e-05	8.64339e-05
g__Derxia	7.13797e-05	5.06695e-05	4.94835e-05
f__Peptococcaceae;unclassified	7.11103e-05	4.96826e-05	9.30784e-05
g__Pusillimonas_ex_Stolz_et_al_2005	7.09915e-05	7.41904e-05	9.9962e-05
g__Bixzunavirus	7.07078e-05	0.000105453	8.89203e-05
g__Citrifermentans	7.03742e-05	7.58215e-05	3.48231e-05
o__Rhodobacterales;unclassified	7.00454e-05	6.43823e-05	2.31495e-05
g__Thermoplasma	6.99848e-05	6.461e-05	0.000205351
g__Thermococcus	6.98424e-05	8.15052e-05	0.000189195
g__Fodinicurvata	6.9582e-05	7.01716e-05	4.48122e-05
g__Zavarzinia	6.94322e-05	8.65455e-05	7.93501e-05
g__Gluconobacter	6.8989e-05	0.000118143	1.61537e-05
g__Oleiagrimonas	6.87011e-05	3.79192e-05	4.7152e-05
g__Candidatus_Methylumidiphilus	6.83513e-05	6.55482e-05	4.71206e-05
g__Sulfuritortus	6.76323e-05	7.35655e-05	3.5269e-05
g__Litorilinea	6.72559e-05	9.73742e-05	6.33123e-05
g__Sulfurirhabdus	6.72315e-05	8.79426e-05	3.08878e-05
g__Leptolinea	6.7171e-05	0.000105833	8.83397e-05
g__Dehalogenimonas	6.70041e-05	8.09554e-05	0.000126443
g__Polynucleobacter	6.68316e-05	8.06829e-05	7.25928e-05
g__Herminiimonas	6.68129e-05	5.20852e-05	3.71388e-05
g__Hydrogenophaga	6.67485e-05	5.93144e-05	4.80172e-05
g__Kyrpidia	6.67261e-05	6.01959e-05	0.000149045
g__Planomonospora	6.66551e-05	5.78824e-05	0.000129148
g__Methanobacterium	6.63784e-05	7.75162e-05	0.000127334
g__Comamonas	6.63753e-05	6.00671e-05	5.42967e-05
g__Asaia	6.6276e-05	9.33405e-05	3.32944e-05
g__Humitalea	6.62515e-05	7.22872e-05	3.26184e-05
g__Crenobacter	6.62513e-05	4.20234e-05	2.16152e-05
g__Chlorogloeopsis	6.61889e-05	3.94804e-05	5.75118e-05
g__Robiginitomaculum	6.61491e-05	7.06748e-05	3.27107e-05
g__Mangrovitalea	6.59655e-05	6.87341e-05	3.83148e-05
g__Luteimonas	6.58579e-05	6.53743e-05	5.51154e-05
g__Alcanivorax	6.57111e-05	5.60433e-05	7.24242e-05
g__Desulfosporosinus	6.56532e-05	7.51482e-05	0.000128433
f__Cytophagaceae;unclassified	6.56346e-05	4.62854e-05	6.03692e-05
g__Ferrovum	6.48067e-05	6.64086e-05	4.94066e-05
g__Sulfuritalea	6.47359e-05	6.38243e-05	3.97398e-05
o__Candidatus_Altiarchaeales;unclassified	6.4691e-05	6.06472e-05	0.000146937
g__Streptococcus	6.43216e-05	5.01267e-05	6.40002e-05
o__Candidatus_Poseidoniales;unclassified	6.43131e-05	6.74134e-05	0.000110337
g__Aminobacter	6.42977e-05	5.66024e-05	5.06057e-05
g__Desulfarculus	6.42615e-05	5.47268e-05	4.46639e-05
g__Haloechinothrix	6.37474e-05	6.23469e-05	0.000161832
g__Schlesneria	6.36812e-05	6.24557e-05	5.64242e-05
g__Spirillospora	6.36124e-05	6.88155e-05	0.000129003
g__Fimbriimonas	6.35939e-05	4.83779e-05	9.2868e-05
g__Plasticicumulans	6.35737e-05	3.77851e-05	5.23496e-05
g__Thermanaeromonas	6.34934e-05	5.63344e-05	0.000105106
o__Eubacteriales;unclassified	6.33403e-05	4.86352e-05	0.000109865
g__Andreprevotia	6.33128e-05	4.14994e-05	3.69188e-05
g__Candidatus_Vecturithrix	6.3152e-05	7.29113e-05	7.80763e-05
g__Candidatus_Promineofilum	6.31144e-05	6.4113e-05	0.000159603
g__Sinosporangium	6.29344e-05	6.05188e-05	0.000108775
g__Bacteroides	6.28068e-05	7.2222e-05	7.25447e-05
g__Marinicaulis	6.2767e-05	7.04775e-05	3.02104e-05
p__Candidatus_Gottesmanbacteria;unclassified	6.26826e-05	7.50022e-05	0.000295374
g__Actinosynnema	6.26573e-05	5.63375e-05	0.000114937
f__Desulfobulbaceae;unclassified	6.25041e-05	4.55491e-05	7.1322e-05
g__Carboxydothermus	6.22883e-05	3.93998e-05	3.65857e-05
g__Syntrophobacter	6.22478e-05	7.86197e-05	6.51654e-05
g__Glycomyces	6.21216e-05	6.27494e-05	0.000128983
g__Marinactinospora	6.18844e-05	5.20911e-05	0.000116746
g__Thermasporomyces	6.1433e-05	8.72655e-05	0.000239591
g__Ahniella	6.11814e-05	4.74862e-05	3.29317e-05
c__Theionarchaea;unclassified	6.11054e-05	5.03383e-05	0.000109003
g__Propionivibrio	6.0962e-05	5.43201e-05	3.76869e-05
g__Chryseolinea	6.08178e-05	4.3183e-05	0.000175411
g__Collinsella	6.07063e-05	7.99247e-05	3.70997e-05
g__Aeromonas	6.0641e-05	5.94409e-05	6.39264e-05
g__Dethiobacter	6.05539e-05	7.70916e-05	5.13573e-05
g__Chroococcidiopsis	6.04882e-05	7.21718e-05	5.92239e-05
p__Candidatus_Kaiserbacteria;unclassified	6.04652e-05	0.000100484	0.000318456
g__Angustibacter	6.04346e-05	0.000106545	0.000241276
p__Candidatus_Korarchaeota;unclassified	6.03293e-05	7.15546e-05	0.000190543
g__Caldithrix	6.02743e-05	6.12775e-05	1.94349e-05
g__Methanocella	6.00571e-05	7.68788e-05	0.000178588
g__Fulvimonas	5.97485e-05	5.76794e-05	3.41053e-05
g__Actinophytocola	5.95073e-05	6.30662e-05	0.000140929
g__Candidatus_Moduliflexus	5.92145e-05	5.98907e-05	5.32384e-05
g__Bifidobacterium	5.89903e-05	8.069e-05	0.000122014
p__Candidatus_Bipolaricaulota;unclassified	5.89652e-05	7.4279e-05	0.000114353
g__Knoellia	5.88039e-05	8.49354e-05	0.000199859
g__Rhodospira	5.82391e-05	4.25299e-05	6.15043e-05
g__Candidatus_Nitrosotenuis	5.81809e-05	4.36639e-05	7.49335e-05
g__Candidatus_Competibacter	5.79729e-05	3.78191e-05	3.41056e-05
p__Atribacterota;unclassified	5.76996e-05	4.02517e-05	4.82448e-05
g__Pseudaminobacter	5.7609e-05	6.68957e-05	5.81687e-05
g__Dehalococcoides	5.74445e-05	6.76852e-05	0.000114344
g__Oleiharenicola	5.72762e-05	6.13561e-05	8.40422e-05
o__Thiotrichales;unclassified	5.72247e-05	4.60738e-05	5.76209e-05
g__Planobispora	5.66644e-05	5.75761e-05	0.000136687
g__Tetrasphaera	5.66259e-05	7.16456e-05	0.000153343
g__Altericroceibacterium	5.64988e-05	0.00010805	7.69495e-05
g__Candidimonas	5.62591e-05	4.99897e-05	5.64236e-05
p__Chlorobi;unclassified	5.62011e-05	6.26502e-05	4.8932e-05
g__Kiloniella	5.59985e-05	4.65938e-05	3.29002e-05
k__Viruses;unclassified	5.58567e-05	4.2846e-05	6.47819e-05
g__Limnochorda	5.53768e-05	6.51297e-05	0.000106206
g__Nitrosovibrio	5.52157e-05	4.08486e-05	4.13623e-05
g__Wenzhouxiangella	5.51679e-05	3.16546e-05	4.35058e-05
g__Candidatus_Tenderia	5.49628e-05	3.80577e-05	2.8395e-05
g__Runella	5.45554e-05	4.56538e-05	4.12997e-05
o__Methanosarcinales;unclassified	5.4426e-05	7.52636e-05	0.000132742
p__Candidatus_Microgenomates;unclassified	5.43127e-05	7.19143e-05	0.000489006
g__Thermocrispum	5.42007e-05	5.50529e-05	0.000131454
g__Tardiphaga	5.39871e-05	5.28556e-05	5.54844e-05
g__Micavibrio	5.37259e-05	4.18761e-05	5.97945e-05
g__Hydrocarboniphaga	5.36415e-05	5.18087e-05	3.41178e-05
g__Aquincola	5.34634e-05	4.09066e-05	3.08397e-05
g__Tetragenococcus	5.34491e-05	7.67261e-05	3.63412e-05
g__Thermoleophilum	5.33984e-05	8.38965e-05	0.000241804
g__Salinispora	5.33416e-05	5.58106e-05	0.000124994
g__Hahella	5.30902e-05	4.59676e-05	5.60478e-05
g__Aneurinibacillus	5.30152e-05	4.78596e-05	0.000108887
g__Curtobacterium	5.29824e-05	6.06096e-05	0.000174614
o__Spirochaetales;unclassified	5.29809e-05	3.59058e-05	3.49953e-05
g__Beggiatoa	5.25832e-05	2.77731e-05	3.76479e-05
g__Geomonas	5.25664e-05	7.13575e-05	2.9748e-05
p__Candidatus_Odinarchaeota;unclassified	5.24055e-05	5.52841e-05	7.20701e-05
g__Methylophaga	5.22454e-05	4.46129e-05	2.19732e-05
g__Methanosphaerula	5.21865e-05	6.32392e-05	5.29843e-05
g__Alkalilimnicola	5.19473e-05	3.37188e-05	3.67711e-05
g__Sulfuriflexus	5.16079e-05	3.69111e-05	3.44968e-05
g__Microcystis	5.09209e-05	3.26236e-05	5.13221e-05
g__Hamadaea	5.08195e-05	6.71916e-05	0.000151686
g__Leptospirillum	5.06488e-05	4.66677e-05	5.48314e-05
p__Candidatus_Fischerbacteria;unclassified	5.06055e-05	4.93897e-05	3.51857e-05
g__Corynebacterium	5.0515e-05	7.45648e-05	0.0001198
g__Kocuria	5.04639e-05	5.6223e-05	0.000130786
g__Immundisolibacter	5.03179e-05	3.2044e-05	4.56957e-05
g__Candidatus_Acetothermum	5.02177e-05	4.35381e-05	3.36069e-05
g__Desulfomonile	5.01643e-05	4.87208e-05	6.09118e-05
g__Cyanobium	5.01549e-05	3.31684e-05	4.65809e-05
o__Halobacteriales;unclassified	5.0029e-05	3.78848e-05	0.000113902
g__Methylorubrum	4.97366e-05	6.70658e-05	5.74429e-05
g__Henriciella	4.94805e-05	4.88337e-05	3.52723e-05
g__Thermodesulfovibrio	4.94259e-05	4.3995e-05	3.54994e-05
p__Candidatus_Heimdallarchaeota;unclassified	4.91939e-05	5.45476e-05	0.000138424
g__Azotobacter	4.90095e-05	4.00376e-05	4.80705e-05
g__Thiohalomonas	4.89879e-05	2.36896e-05	3.97903e-05
g__Treponema	4.89107e-05	5.28281e-05	5.41915e-05
g__Azohydromonas	4.86987e-05	4.64353e-05	5.70416e-05
g__Actinocatenispora	4.86724e-05	4.84674e-05	0.000136405
g__Dichotomicrobium	4.85403e-05	6.46871e-05	3.0511e-05
g__Paludibacterium	4.84508e-05	3.09785e-05	2.59633e-05
g__Candidatus_Viadribacter	4.82797e-05	7.28996e-05	2.99418e-05
g__Smithella	4.81862e-05	4.18892e-05	3.43894e-05
g__Aquisalimonas	4.72963e-05	2.39724e-05	1.78436e-05
g__Sphingorhabdus	4.71576e-05	5.45549e-05	2.44272e-05
g__Pseudorhodoferax	4.70524e-05	3.78152e-05	2.86282e-05
f__Myoviridae;unclassified	4.70303e-05	6.94388e-05	0.000140051
g__Woeseia	4.67261e-05	2.41751e-05	2.16895e-05
g__Phormidesmis	4.64577e-05	3.31728e-05	4.40832e-05
p__candidate_division_WOR-3;unclassified	4.63369e-05	4.74833e-05	5.13572e-05
g__Thiodictyon	4.62541e-05	5.95455e-05	4.03857e-05
f__Pseudonocardiaceae;unclassified	4.62332e-05	3.58547e-05	5.74983e-05
g__Candidatus_Sulfobium	4.60298e-05	4.80721e-05	1.75925e-05
p__Candidatus_Hydrogenedentes;unclassified	4.59823e-05	3.57272e-05	4.92704e-05
g__Algoriphagus	4.58835e-05	3.62187e-05	6.4922e-05
g__Tolypothrix	4.5781e-05	4.76608e-05	7.33641e-05
p__Candidatus_Uhrbacteria;unclassified	4.57505e-05	0.000420315	6.16184e-05
g__Roseibium	4.57135e-05	4.26122e-05	2.95033e-05
g__Ornithinimicrobium	4.55434e-05	4.04641e-05	0.000113364
g__Fluviicoccus	4.55402e-05	4.78954e-05	7.1528e-06
g__Hephaestia	4.54492e-05	6.56472e-05	5.41987e-05
g__Propionibacterium	4.53916e-05	5.04426e-05	9.19568e-05
g__Roseithermus	4.53841e-05	3.65497e-05	5.00747e-05
g__Desulfotomaculum	4.51656e-05	6.28436e-05	0.000135249
g__Sulfitobacter	4.50668e-05	4.56551e-05	4.02101e-05
g__Acinetobacter	4.50657e-05	7.68501e-05	9.86026e-05
g__Dyadobacter	4.50324e-05	4.04005e-05	7.02056e-05
g__Desulfoscipio	4.50237e-05	5.01661e-05	4.93842e-05
g__Cohaesibacter	4.47532e-05	4.32214e-05	6.828e-05
g__Stagnimonas	4.47383e-05	3.32753e-05	2.30977e-05
g__Phytoactinopolyspora	4.47167e-05	3.07852e-05	6.41804e-05
g__Candidatus_Kryptobacter	4.42232e-05	5.16003e-05	1.60989e-05
g__Marinitenerispora	4.40653e-05	2.86046e-05	8.59949e-05
g__Allorhizocola	4.40171e-05	4.05565e-05	0.000105262
g__Tepidiphilus	4.39557e-05	2.79054e-05	2.2309e-05
g__Chelativorans	4.37875e-05	3.51888e-05	4.70237e-05
g__Aerococcus	4.36484e-05	5.5454e-05	2.92996e-05
g__Cylindrospermum	4.35937e-05	3.84723e-05	3.79061e-05
g__Thermomicrobium	4.35615e-05	4.5351e-05	0.000102895
g__Pseudoruegeria	4.31498e-05	3.33941e-05	3.97348e-05
g__Marichromatium	4.2816e-05	1.72891e-05	3.62144e-05
g__Paucibacter	4.28157e-05	4.29527e-05	3.46866e-05
g__Effusibacillus	4.27352e-05	3.96837e-05	7.01641e-05
g__Hartmannibacter	4.26157e-05	3.28626e-05	3.63516e-05
g__Terracoccus	4.25638e-05	4.06745e-05	7.75783e-05
g__Stappia	4.25059e-05	4.37003e-05	1.90034e-05
p__Candidatus_Woykebacteria;unclassified	4.23359e-05	3.76057e-05	0.000121452
g__Ketobacter	4.23291e-05	3.33286e-05	2.30822e-05
g__Melghirimyces	4.23173e-05	2.82035e-05	3.58209e-05
g__Methylotenera	4.22992e-05	3.73913e-05	3.97343e-05
o__Frankiales;unclassified	4.21768e-05	5.26401e-05	9.83981e-05
g__Crenothrix	4.2147e-05	2.21925e-05	2.00052e-05
g__Plantactinospora	4.19575e-05	4.32865e-05	0.000107361
g__Aestuariivirga	4.1907e-05	3.4468e-05	4.84835e-05
g__Methanocaldococcus	4.1875e-05	3.00604e-05	9.72638e-05
p__Candidatus_Peregrinibacteria;unclassified	4.17944e-05	4.88667e-05	4.5824e-05
g__Rubricoccus	4.16514e-05	2.93604e-05	2.58618e-05
g__Pseudarthrobacter	4.16375e-05	3.1447e-05	7.69037e-05
g__Shinella	4.14699e-05	6.63765e-05	2.619e-05
g__Sinimarinibacterium	4.14545e-05	3.58214e-05	3.11232e-05
g__Maricaulis	4.14221e-05	6.04863e-05	3.87296e-05
g__Tessaracoccus	4.13668e-05	5.23373e-05	9.59319e-05
g__Eilatimonas	4.12927e-05	3.07942e-05	2.14381e-05
g__Archaeoglobus	4.12694e-05	3.54481e-05	5.53524e-05
g__Pelobacter	4.11647e-05	6.59322e-05	2.43513e-05
g__Croceicoccus	4.11642e-05	4.46841e-05	5.62543e-05
g__Vogesella	4.10321e-05	4.50278e-05	4.46083e-05
g__Candidatus_Kryptonium	4.0994e-05	4.47819e-05	2.14595e-05
g__Larkinella	4.09385e-05	3.98276e-05	5.07206e-05
g__Specibacter	4.09309e-05	5.72541e-05	0.000113794
g__Couchioplanes	4.08974e-05	3.30791e-05	7.30364e-05
g__Candidatus_Bipolaricaulis	4.05877e-05	4.33251e-05	8.94402e-05
g__Methylopila	4.05662e-05	4.69535e-05	3.76492e-05
g__Methanolinea	4.04443e-05	4.63326e-05	5.09317e-05
g__Candidatus_Acididesulfobacter	4.04305e-05	4.04963e-05	9.4084e-05
g__Microbulbifer	4.03907e-05	4.6464e-05	3.87151e-05
g__Aurantimicrobium	4.035e-05	5.41981e-05	7.2325e-05
g__Candidatus_Saccharicenans	4.00356e-05	4.78737e-05	3.19237e-05
g__Nitratireductor	3.99565e-05	5.72184e-05	3.59328e-05
o__Flavobacteriales;unclassified	3.99399e-05	3.33143e-05	5.89055e-05
g__Candidatus_Scalindua	3.98576e-05	6.15692e-05	4.17203e-05
g__Desulfofundulus	3.98091e-05	3.85622e-05	2.97727e-05
o__Micrococcales;unclassified	3.96694e-05	3.83128e-05	9.14935e-05
p__Candidatus_Sumerlaeota;unclassified	3.92907e-05	3.79471e-05	7.73262e-05
g__Demequina	3.91492e-05	3.25035e-05	0.000117101
g__Aurantimonas	3.90435e-05	3.39849e-05	3.4506e-05
p__Candidatus_Micrarchaeota;unclassified	3.89982e-05	4.48181e-05	7.07606e-05
g__Rubellimicrobium	3.87268e-05	5.3164e-05	3.49519e-05
g__Ferroplasma	3.82651e-05	2.90722e-05	0.00011006
g__Desulfonema	3.80421e-05	3.25208e-05	7.00764e-06
g__Leucobacter	3.75169e-05	4.61575e-05	7.30123e-05
g__Thiothrix	3.74642e-05	3.09703e-05	4.66467e-05
g__Gimesia	3.74569e-05	2.51176e-05	3.84358e-05
g__Metallosphaera	3.70919e-05	4.11136e-05	0.000110975
g__Aquimarina	3.69559e-05	2.06427e-05	3.32071e-05
g__Ephemeroptericola	3.68857e-05	1.7514e-05	4.69743e-06
g__Tumebacillus	3.65335e-05	3.85936e-05	5.73018e-05
g__Fuerstiella	3.63994e-05	3.60968e-05	7.875e-05
g__Schlegelella	3.61439e-05	4.06774e-05	1.82029e-05
o__Actinomycetales;unclassified	3.60625e-05	4.20751e-05	0.00018176
g__Allokutzneria	3.59785e-05	2.88413e-05	8.27734e-05
g__Geobacillus	3.59392e-05	3.10728e-05	4.35571e-05
g__Pelolinea	3.57419e-05	3.87202e-05	3.02549e-05
g__Caldimonas	3.5737e-05	2.08734e-05	6.79558e-06
g__Desulfovirgula	3.56444e-05	3.19481e-05	3.07416e-05
g__Desulfitobacterium	3.5289e-05	3.3174e-05	3.45387e-05
g__Simplicispira	3.52276e-05	2.67091e-05	1.5688e-05
c__Clostridia;unclassified	3.52158e-05	3.88941e-05	5.58662e-05
g__Desulfobulbus	3.51245e-05	4.21948e-05	3.25232e-05
g__Ruminococcus	3.50537e-05	2.56132e-05	2.62111e-05
g__Aquitalea	3.4989e-05	9.79256e-06	2.01947e-05
o__Methylococcales;unclassified	3.48889e-05	2.43349e-05	3.35535e-05
g__Desulfatibacillum	3.48839e-05	3.73392e-05	4.59317e-05
g__Thermotoga	3.47259e-05	3.49412e-05	4.26505e-05
g__Methylomagnum	3.45687e-05	2.6867e-05	2.97183e-05
g__Frondihabitans	3.45369e-05	3.35087e-05	7.26617e-05
p__candidate_division_WWE3;unclassified	3.39967e-05	3.82266e-05	0.000108916
g__Mitsuaria	3.39598e-05	2.8418e-05	3.38036e-05
g__Desulfatirhabdium	3.39395e-05	2.46625e-05	1.60922e-05
g__Planifilum	3.39236e-05	3.2138e-05	6.26298e-05
g__Methylovorus	3.38845e-05	2.29949e-05	1.38964e-05
g__Parachlamydia	3.38075e-05	3.10779e-05	4.04751e-05
c__Hadesarchaea;unclassified	3.37869e-05	5.18379e-05	0.000102983
o__Archaeoglobales;unclassified	3.37579e-05	2.59529e-05	9.19227e-05
g__Lactobacillus	3.37187e-05	3.89121e-05	1.0826e-05
g__Faecalibacterium	3.36972e-05	4.67587e-05	5.69376e-05
g__Flavihumibacter	3.36841e-05	2.76599e-05	0.000101883
g__Dechloromonas	3.3644e-05	3.53472e-05	1.61411e-05
g__Aminiphilus	3.36e-05	4.28721e-05	9.52454e-05
g__Tepidimonas	3.35494e-05	3.26768e-05	2.4942e-05
g__Anabaena	3.35487e-05	2.62586e-05	2.87551e-05
g__Pelosinus	3.35129e-05	2.00362e-05	2.73266e-05
g__Amphiplicatus	3.34505e-05	2.21948e-05	2.595e-05
g__Hansschlegelia	3.34253e-05	3.07749e-05	1.38175e-05
g__Neorhizobium	3.33618e-05	2.85493e-05	2.89273e-05
g__Acidianus	3.33358e-05	3.11048e-05	9.14716e-05
g__Paraflavitalea	3.32876e-05	1.90404e-05	0.00011703
g__Colwellia	3.32135e-05	3.21389e-05	3.38483e-06
g__Cellulosimicrobium	3.30487e-05	4.09035e-05	0.000101893
g__Lutibaculum	3.29651e-05	2.71616e-05	3.56276e-05
g__Thiohalospira	3.27826e-05	1.3972e-05	1.61795e-05
g__Geoalkalibacter	3.26745e-05	1.97957e-05	2.96968e-05
p__Candidatus_Marsarchaeota;unclassified	3.26568e-05	3.40003e-05	0.000118859
o__Methanophagales;unclassified	3.26495e-05	3.29783e-05	4.86178e-05
g__Methyloterricola	3.22756e-05	3.29093e-05	1.10937e-05
g__Salinibacter	3.22011e-05	2.88132e-05	4.20477e-05
g__Streptoalloteichus	3.21828e-05	4.33592e-05	9.26682e-05
g__Acidibacillus	3.20286e-05	4.35535e-05	6.97072e-05
g__Acaryochloris	3.18436e-05	3.46989e-05	2.20302e-05
g__Rhodobium	3.17328e-05	2.29338e-05	3.76973e-05
g__Thermincola	3.16449e-05	2.9229e-05	3.26566e-05
g__Flexivirga	3.15876e-05	4.34939e-05	5.95582e-05
g__Phormidium	3.15551e-05	2.4884e-05	4.7163e-05
g__Janibacter	3.15343e-05	4.55517e-05	9.08251e-05
g__Leptotrichia	3.14906e-05	2.607e-05	3.89666e-05
g__Cellvibrio	3.14779e-05	2.41358e-05	2.33303e-05
g__Rhodohalobacter	3.14599e-05	3.50899e-05	4.96026e-05
g__Alloactinosynnema	3.14432e-05	3.18645e-05	7.74707e-05
g__Planctomicrobium	3.14409e-05	2.4252e-05	3.66334e-05
g__Candidatus_Contendobacter	3.14315e-05	1.95562e-05	1.40706e-05
g__Methylomicrobium	3.14222e-05	2.67553e-05	3.77259e-05
g__Longispora	3.13678e-05	2.99252e-05	7.86584e-05
g__Ruegeria	3.11892e-05	5.89178e-05	4.80765e-05
g__Serratia	3.11859e-05	2.49093e-05	3.34498e-05
g__Halofilum	3.10181e-05	2.58213e-05	2.15957e-05
g__Cutibacterium	3.09697e-05	4.2332e-05	8.01909e-05
g__Abyssibacter	3.09546e-05	1.16672e-05	1.73215e-05
g__Oceanicella	3.09412e-05	2.68988e-05	2.46832e-05
g__Candidatus_Caldarchaeum	3.09383e-05	3.12534e-05	9.01424e-05
g__Pontibacter	3.07926e-05	4.3919e-05	4.49978e-05
c__Holophagae;unclassified	3.07684e-05	2.57598e-05	5.0132e-06
g__Desulfocurvibacter	3.07411e-05	1.65977e-05	9.62911e-06
p__Candidatus_Aerophobetes;unclassified	3.07343e-05	3.23986e-05	5.039e-05
g__Kozyakovvirus	3.06806e-05	2.81844e-05	5.17305e-06
c__Thermococci;unclassified	3.06749e-05	2.76665e-05	6.18071e-05
g__Marinithermus	3.06622e-05	3.3697e-05	9.42475e-05
g__Thiohalocapsa	3.05794e-05	2.41626e-05	2.24191e-05
g__Pleurocapsa	3.05632e-05	2.38193e-05	4.76825e-05
g__Desulfurivibrio	3.0425e-05	2.3875e-05	1.61575e-05
g__Chlorobium	3.03491e-05	3.40328e-05	3.67507e-05
g__Defluviimonas	3.03391e-05	3.25572e-05	2.19665e-05
g__Porphyrobacter	3.03026e-05	4.71017e-05	3.37751e-05
g__Chryseobacterium	3.02912e-05	2.23367e-05	6.61085e-05
g__Jeongeupia	3.02827e-05	2.19713e-05	1.71637e-05
g__Oxalobacter	3.01896e-05	2.03536e-05	6.85244e-06
g__Arachidicoccus	3.01331e-05	1.63124e-05	7.14845e-05
o__Nitrosopumilales;unclassified	3.01132e-05	2.78004e-05	4.23269e-05
p__Candidatus_Amesbacteria;unclassified	3.00462e-05	2.87762e-05	0.000122854
g__Salmonella	2.98948e-05	1.01104e-05	2.03862e-05
g__Vulcanisaeta	2.97145e-05	2.97742e-05	7.93739e-05
g__Spiribacter	2.96955e-05	2.16482e-05	1.9186e-05
g__Caenimonas	2.95668e-05	3.82728e-05	2.64544e-05
g__Candidatus_Syntrophoarchaeum	2.94397e-05	2.7212e-05	7.46544e-05
g__Candidatus_Desulforudis	2.92285e-05	5.16826e-05	5.00945e-05
g__Lewinella	2.91926e-05	2.81506e-05	3.41487e-05
g__Blastomonas	2.91903e-05	4.65485e-05	3.79638e-05
g__Sandarakinorhabdus	2.90857e-05	4.32514e-05	1.18282e-05
g__Breoghania	2.90289e-05	3.9093e-05	3.14295e-05
g__Quadrisphaera	2.88645e-05	3.89244e-05	9.36985e-05
g__Thiorhodovibrio	2.8838e-05	2.11495e-05	2.80678e-05
g__Salipiger	2.87916e-05	8.80311e-05	1.87281e-05
g__Haladaptatus	2.85947e-05	3.54424e-05	8.08616e-05
g__Kineococcus	2.85661e-05	4.87894e-05	0.000121245
p__Candidatus_Glassbacteria;unclassified	2.85659e-05	2.38751e-05	2.56171e-05
f__Moraxellaceae;unclassified	2.85102e-05	2.32361e-05	3.25334e-05
g__Alkalispirochaeta	2.83887e-05	1.84143e-05	7.45791e-06
g__Chitinilyticum	2.82617e-05	2.25695e-05	1.37585e-05
g__Daejeonella	2.82173e-05	2.9784e-05	4.08895e-05
g__Rubritepida	2.80941e-05	4.80308e-05	3.87917e-05
g__Picrophilus	2.80359e-05	2.07872e-05	7.84497e-05
g__Thermomonas	2.80334e-05	2.95818e-05	3.3948e-05
g__Shewanella	2.80015e-05	3.12514e-05	3.98644e-05
g__Luteipulveratus	2.79738e-05	3.80564e-05	7.35144e-05
p__Candidatus_Cloacimonetes;unclassified	2.79228e-05	2.28114e-05	2.53139e-05
g__Haliea	2.79143e-05	1.71255e-05	2.80678e-05
g__Haloferax	2.78881e-05	2.87254e-05	6.58896e-05
g__Caenibius	2.7853e-05	3.02443e-05	1.73288e-05
o__Verrucomicrobiales;unclassified	2.78261e-05	2.2975e-05	6.04666e-05
g__Methanolobus	2.7808e-05	1.51455e-05	5.09114e-05
g__Symbiobacterium	2.7694e-05	2.76432e-05	4.19691e-05
p__Candidatus_Abawacabacteria;unclassified	2.7667e-05	2.04764e-05	1.92403e-05
f__Alcaligenaceae;unclassified	2.76632e-05	3.24391e-05	2.11692e-05
g__Umezawaea	2.76026e-05	3.05519e-05	8.53837e-05
g__Candidatus_Limnocylindrus	2.75657e-05	3.28536e-05	4.71788e-05
p__Candidatus_Wallbacteria;unclassified	2.74887e-05	2.05728e-05	2.10888e-05
g__Polymorphum	2.7338e-05	2.34554e-05	3.01436e-05
g__Parvularcula	2.72573e-05	3.10648e-05	1.41676e-05
g__Gottfriedia	2.69959e-05	1.95874e-05	1.55584e-05
g__Candidatus_Micrarchaeum	2.69534e-05	2.30815e-05	0.000107665
g__Dermacoccus	2.68964e-05	1.56625e-05	2.83227e-05
g__Terrimonas	2.68423e-05	9.26875e-06	0.000128286
g__Thermogutta	2.66916e-05	2.68929e-05	3.78464e-05
g__Lamprocystis	2.66802e-05	3.96541e-05	2.80463e-05
p__Candidatus_Fermentibacteria;unclassified	2.63955e-05	2.21891e-05	2.33259e-05
g__Sneathiella	2.62828e-05	3.0688e-05	1.34551e-05
g__Dethiosulfatarculus	2.6101e-05	2.44744e-05	5.32046e-05
g__Candidatus_Aquidulcis	2.60616e-05	4.37547e-05	6.73551e-05
p__Aquificae;unclassified	2.59641e-05	2.88513e-05	4.18071e-05
g__Chitiniphilus	2.58785e-05	3.10703e-05	8.99808e-06
g__Zhizhongheella	2.58624e-05	2.71987e-05	5.30297e-06
g__Pseudoxanthobacter	2.5811e-05	4.04309e-05	2.74277e-05
g__Calderihabitans	2.57915e-05	2.63103e-05	5.09552e-05
g__Limimonas	2.56902e-05	1.37032e-05	4.15271e-05
g__Phycisphaera	2.56776e-05	1.5076e-05	2.89641e-05
g__Nisaea	2.56621e-05	2.11065e-05	2.96547e-05
g__Isosphaera	2.56301e-05	2.29767e-05	4.49555e-05
g__Bradymonas	2.56263e-05	1.36105e-05	3.09802e-05
g__Crossiella	2.55431e-05	1.99539e-05	4.90848e-05
g__Halorhodospira	2.55121e-05	1.25769e-05	1.67287e-05
p__Candidatus_Shapirobacteria;unclassified	2.54971e-05	3.66391e-05	3.50011e-05
g__Candidatus_Cryosericum	2.52408e-05	2.60975e-05	2.47148e-05
g__Sulfolobus	2.52376e-05	2.55082e-05	6.9905e-05
g__Desulfatitalea	2.51408e-05	3.97418e-05	3.63492e-05
g__Lebetimonas	2.51169e-05	6.68174e-06	5.53284e-06
g__Cereibacter	2.50651e-05	2.52819e-05	1.6991e-05
g__Tardibacter	2.50217e-05	2.99449e-05	1.2253e-05
g__Stenomitos	2.50111e-05	2.11556e-05	2.43331e-05
g__Truepera	2.50084e-05	2.87354e-05	5.50196e-05
g__Murinocardiopsis	2.49643e-05	2.1832e-05	5.79476e-05
g__Halopolyspora	2.48933e-05	1.93936e-05	5.44985e-05
g__Oceanimonas	2.48577e-05	1.28558e-05	7.92245e-06
g__Adhaeribacter	2.47839e-05	2.62287e-05	4.32768e-05
g__Undibacterium	2.47556e-05	2.76543e-05	2.55655e-05
g__Formivibrio	2.46788e-05	1.94105e-05	8.47174e-06
g__Candidatus_Methanoplasma	2.46707e-05	1.76653e-05	3.83078e-05
g__Jannaschia	2.46028e-05	3.1736e-05	4.70853e-05
g__Klebsiella	2.44769e-05	2.23812e-05	3.74833e-05
g__Pannonibacter	2.44661e-05	2.42422e-05	1.54475e-05
g__Magnetococcus	2.44539e-05	1.75066e-05	9.84296e-06
g__Moorena	2.44485e-05	3.43585e-05	4.92856e-05
g__Lampropedia	2.44352e-05	1.46798e-05	1.72864e-05
g__Lujinxingia	2.44322e-05	2.61445e-05	5.46127e-05
g__Haloactinopolyspora	2.42952e-05	2.45456e-05	5.67841e-05
g__Methylosarcina	2.42943e-05	2.04993e-05	9.84048e-06
g__Prosthecochloris	2.41792e-05	2.42287e-05	7.28062e-05
f__Piscirickettsiaceae;unclassified	2.40808e-05	2.512e-05	6.82312e-06
g__Pelagerythrobacter	2.40729e-05	2.16924e-05	1.94786e-05
g__Allocoleopsis	2.40185e-05	1.24792e-05	3.41216e-05
g__Ammonifex	2.39856e-05	1.63908e-05	4.12924e-05
g__Idiomarina	2.3913e-05	1.9011e-05	1.30309e-05
g__Delftia	2.38933e-05	1.83455e-05	4.4597e-05
g__Methylobacillus	2.38591e-05	4.29958e-05	2.57154e-05
g__Cylindrospermopsis	2.37537e-05	1.1046e-05	9.725e-06
f__Neisseriaceae;unclassified	2.37361e-05	1.90138e-05	2.48606e-05
f__Acidimicrobiaceae;unclassified	2.36743e-05	2.6756e-05	6.34886e-05
g__Terrimicrobium	2.35415e-05	2.26562e-05	3.58296e-05
g__Microscilla	2.35251e-05	1.682e-05	4.8029e-05
g__Diversispora	2.34692e-05	3.37953e-05	2.20916e-05
g__Nitrosarchaeum	2.34382e-05	2.53277e-05	4.2594e-05
g__Chlorobaculum	2.34358e-05	2.19622e-05	3.46809e-05
g__Geothermobacter	2.34355e-05	1.86893e-05	1.38991e-05
g__Citrobacter	2.341e-05	2.43903e-05	3.49769e-05
g__Gemmobacter	2.32831e-05	1.4611e-05	3.04295e-05
f__Sphingobacteriaceae;unclassified	2.32423e-05	2.30729e-05	4.88531e-05
g__Gallaecimonas	2.32172e-05	1.12452e-05	1.13841e-05
g__Vitreoscilla	2.31492e-05	1.11041e-05	2.45508e-06
g__Halorubrum	2.31324e-05	2.1432e-05	5.79051e-05
g__Rufibacter	2.30324e-05	2.56934e-05	4.11705e-05
g__Actinoalloteichus	2.3025e-05	2.02285e-05	4.99658e-05
g__Allosalinactinospora	2.28372e-05	1.41139e-05	3.17757e-05
g__Euryhalocaulis	2.27534e-05	1.94876e-05	1.32937e-05
g__Thermoanaerosceptrum	2.2714e-05	2.66755e-05	1.14081e-05
g__Williamsia	2.26673e-05	3.06481e-05	6.66304e-05
g__Petroclostridium	2.25597e-05	3.17544e-05	2.03693e-05
g__Gracilibacter	2.25422e-05	2.47311e-05	7.90676e-06
p__Candidatus_Nomurabacteria;unclassified	2.25148e-05	3.02189e-05	7.26902e-05
p__Candidatus_Aenigmarchaeota;unclassified	2.24692e-05	2.16508e-05	7.01849e-05
f__Sphingomonadaceae;unclassified	2.24542e-05	5.64067e-05	2.96185e-05
g__Alicycliphilus	2.24334e-05	1.6741e-05	4.43378e-06
g__Rhodovarius	2.23946e-05	5.75997e-05	4.48522e-05
g__Yersinia	2.23925e-05	1.13471e-05	1.51741e-05
p__Candidatus_Kerfeldbacteria;unclassified	2.23176e-05	1.66146e-05	4.18334e-05
g__Acidimangrovimonas	2.23027e-05	4.97961e-05	1.42462e-05
g__Eoetvoesia	2.22681e-05	1.06989e-05	1.78597e-05
f__Thiotrichaceae;unclassified	2.22125e-05	1.96877e-05	1.73858e-05
g__Sterolibacterium	2.20577e-05	1.73556e-05	4.57406e-06
g__Ochrobactrum	2.20308e-05	1.57945e-05	6.52526e-06
g__Terasakiella	2.20278e-05	1.38166e-05	1.22766e-05
g__Methylobrevis	2.20261e-05	2.95751e-05	1.70416e-05
g__Methanothermobacter	2.19399e-05	2.92938e-05	5.3593e-05
g__Flexilinea	2.19111e-05	1.75916e-05	1.90299e-05
g__Sanguibacter	2.18483e-05	2.10272e-05	7.93063e-05
g__Promicromonospora	2.17818e-05	2.93009e-05	5.63451e-05
g__Roseobacter	2.17797e-05	2.63679e-05	3.5625e-05
g__Sciscionella	2.17767e-05	2.03885e-05	5.95252e-05
p__Candidatus_Tectomicrobia;unclassified	2.17584e-05	1.84164e-05	3.07632e-05
p__Candidatus_Roizmanbacteria;unclassified	2.16816e-05	3.29874e-05	0.000176387
g__Marinobacterium	2.16757e-05	2.21465e-05	3.89e-05
g__Falsigemmobacter	2.16671e-05	1.05052e-05	4.23284e-06
g__Halioglobus	2.16447e-05	2.00251e-05	1.23127e-05
g__Caldisphaera	2.16315e-05	1.96317e-05	4.7384e-05
g__Roseimicrobium	2.15739e-05	2.77379e-05	4.48963e-05
g__Ahrensia	2.15549e-05	7.77123e-06	2.06344e-06
g__Hydrotalea	2.14384e-05	9.72964e-06	7.46685e-05
g__Lacunisphaera	2.13884e-05	1.85395e-05	3.21281e-05
g__Candidatus_Endolissoclinum	2.13553e-05	2.29912e-05	9.16659e-06
g__Desulfomicrobium	2.13431e-05	1.16299e-05	1.42158e-06
g__Geitlerinema	2.13317e-05	9.84959e-06	1.69593e-05
g__Ewingella	2.12842e-05	8.39589e-06	3.19287e-06
g__Selenomonas	2.11618e-05	3.56459e-05	4.57261e-05
f__Hyphomonadaceae;unclassified	2.11506e-05	1.35796e-05	2.57869e-06
g__Pepyhexavirus	2.11382e-05	2.66515e-05	3.85821e-05
g__Halomicronema	2.11229e-05	1.54718e-05	3.80415e-05
g__Limnobacter	2.1092e-05	3.2701e-05	1.73209e-05
g__Candidatus_Reconcilibacillus	2.09643e-05	1.76291e-05	1.94529e-05
g__Candidatus_Phycosocius	2.09552e-05	3.49684e-05	2.26291e-05
g__Thermicanus	2.0916e-05	2.04897e-05	6.41376e-05
g__Hoyosella	2.09035e-05	1.97639e-05	4.66345e-05
g__Paraglaciecola	2.09017e-05	1.71869e-05	6.61253e-06
g__Bacteriovorax	2.08493e-05	1.01932e-05	1.48448e-05
g__Thermodesulfitimonas	2.08374e-05	2.75742e-05	3.17453e-05
g__Candidatus_Electronema	2.07954e-05	1.24998e-05	9.21233e-06
g__Candidatus_Saccharimonas	2.0764e-05	6.29712e-05	4.29533e-05
g__Spirochaeta	2.0712e-05	1.38702e-05	2.66769e-05
g__Erwinia	2.06901e-05	6.62167e-06	5.8757e-06
g__Glaciibacter	2.0689e-05	1.95996e-05	4.08508e-05
g__Candidatus_Cloacimonas	2.0679e-05	1.71508e-05	2.80193e-05
g__Rheinheimera	2.06492e-05	5.79964e-06	1.28295e-05
g__Thermoflavimicrobium	2.06376e-05	2.45691e-05	2.92594e-05
g__Halothiobacillus	2.06064e-05	2.10734e-05	2.25856e-05
g__Ignavibacterium	2.05826e-05	2.03084e-05	7.39208e-06
p__Candidatus_Taylorbacteria;unclassified	2.05754e-05	2.34186e-05	0.000323874
f__Syntrophobacteraceae;unclassified	2.05344e-05	1.96941e-05	1.67292e-05
g__Neptunomonas	2.04625e-05	6.18883e-06	1.66945e-05
p__Candidatus_Magasanikbacteria;unclassified	2.043e-05	2.53427e-05	7.79381e-05
g__Nitrococcus	2.03673e-05	1.51175e-05	1.89802e-05
g__Gordonvirus	2.03378e-05	2.10279e-05	4.7154e-05
g__Roseospirillum	2.03358e-05	1.82889e-05	1.93005e-05
g__Thermoactinomyces	2.01369e-05	1.23278e-05	4.02537e-05
g__Aerosticca	2.01356e-05	1.55783e-05	1.03655e-05
f__Opitutaceae;unclassified	2.00506e-05	1.34386e-05	4.04952e-05
g__Catenuloplanes	2.00106e-05	1.13523e-05	2.96798e-05
g__Vulcaniibacterium	1.99824e-05	3.0022e-05	1.39406e-05
g__Antricoccus	1.99417e-05	3.28225e-05	6.06072e-05
g__Beutenbergia	1.99098e-05	1.94582e-05	4.22848e-05
g__Herbihabitans	1.98983e-05	1.20249e-05	3.16878e-05
g__Filimonas	1.98656e-05	1.31732e-05	6.96401e-05
g__Aquimonas	1.98427e-05	1.18188e-05	2.69824e-05
g__Zymomonas	1.98378e-05	2.04388e-05	1.82453e-05
g__Thermosinus	1.98193e-05	2.52613e-05	2.08099e-05
g__Nodosilinea	1.97766e-05	1.57213e-05	1.91648e-05
g__Azonexus	1.97505e-05	2.45712e-05	4.6325e-06
f__Methylococcaceae;unclassified	1.97348e-05	2.58192e-05	2.88394e-05
g__Rhodovibrio	1.96554e-05	2.63822e-05	3.92491e-05
g__Aestuariimicrobium	1.95805e-05	1.72589e-05	2.29761e-05
g__Allochromatium	1.95553e-05	1.48526e-05	2.11268e-05
g__Niabella	1.95477e-05	1.10357e-05	6.33266e-05
g__Ancylobacter	1.95191e-05	2.77281e-05	2.76693e-05
g__Halogranum	1.95021e-05	2.30182e-05	3.93956e-05
g__Desulfofarcimen	1.9471e-05	1.5936e-05	2.78878e-05
o__Desulfovibrionales;unclassified	1.9463e-05	1.48432e-05	1.48031e-05
g__Fluviicola	1.94151e-05	2.29156e-05	3.7737e-06
g__Loktanella	1.93918e-05	2.18472e-05	7.82858e-06
g__Photobacterium	1.93797e-05	2.02862e-05	4.03886e-05
g__Alkalihalobacillus	1.93482e-05	2.31618e-05	3.12153e-05
g__Shigella	1.93078e-05	7.6717e-06	9.66685e-06
p__Candidatus_Riflebacteria;unclassified	1.91312e-05	2.17045e-05	2.72862e-05
g__Rathayibacter	1.9115e-05	2.27159e-05	3.78992e-05
g__Moraxella	1.90938e-05	1.54179e-05	1.06816e-05
g__Desulfacinum	1.89988e-05	2.85032e-05	2.14113e-05
g__Azovibrio	1.89914e-05	3.25957e-05	1.754e-05
g__Magnetospira	1.89747e-05	1.63755e-05	3.08724e-05
g__Fibrella	1.88987e-05	7.32036e-06	1.20117e-05
g__Nibricoccus	1.88888e-05	2.65175e-05	2.87854e-05
g__Methanospirillum	1.88443e-05	2.35628e-05	2.81108e-05
g__Sporomusa	1.88124e-05	1.32217e-05	2.20024e-05
g__Methylovulum	1.87074e-05	1.93281e-05	1.88002e-05
g__Acetivibrio	1.86553e-05	2.28826e-05	3.51355e-05
p__Candidatus_Ryanbacteria;unclassified	1.86279e-05	2.84527e-05	5.41253e-05
g__Mariniphaga	1.855e-05	3.74127e-06	4.92273e-06
g__Phascolarctobacterium	1.85431e-05	3.20709e-05	2.45756e-05
g__Carboxydocella	1.84463e-05	2.77307e-05	3.30562e-05
g__Melioribacter	1.8431e-05	2.63982e-05	2.74899e-05
g__Ruminiclostridium	1.84253e-05	1.3285e-05	4.17565e-05
g__Thermofilum	1.83991e-05	5.84198e-06	3.11189e-05
f__Candidatus_Thermochlorobacteriaceae;unclassified	1.83824e-05	2.22476e-05	2.77662e-06
g__Thiocystis	1.83265e-05	1.5371e-05	1.04261e-05
g__Algiphilus	1.82752e-05	8.43762e-06	1.06853e-05
g__Polycyclovorans	1.82574e-05	1.93141e-05	1.38025e-05
g__Mongoliimonas	1.8255e-05	2.83848e-05	1.85522e-05
g__Thermoanaerobaculum	1.82521e-05	2.15719e-05	1.1189e-05
g__Brachybacterium	1.82017e-05	2.09643e-05	6.30248e-05
g__Kofleria	1.81689e-05	1.26329e-05	7.1163e-06
p__Candidatus_Coatesbacteria;unclassified	1.81482e-05	2.17573e-05	2.18213e-05
g__Rhodobacter	1.81465e-05	4.05967e-05	2.95537e-05
g__Gynuella	1.80988e-05	1.36235e-05	3.86931e-06
g__Cuniculiplasma	1.80678e-05	1.55002e-05	4.30237e-05
g__Pyrococcus	1.80431e-05	1.20609e-05	4.98826e-05
g__Pararhodobacter	1.8043e-05	1.94582e-05	4.24185e-06
g__Xenorhabdus	1.80341e-05	1.30265e-05	1.85671e-05
g__Thioflavicoccus	1.80083e-05	2.04042e-05	3.3008e-05
p__Candidatus_Liptonbacteria;unclassified	1.79738e-05	3.84865e-05	5.33202e-05
g__Thiohalorhabdus	1.79281e-05	1.63684e-05	2.67484e-05
g__Ohtaekwangia	1.78909e-05	9.77164e-06	8.20723e-05
g__Desulfallas	1.78734e-05	2.06017e-05	2.1291e-05
g__Halopelagius	1.78324e-05	1.25545e-05	1.82662e-05
g__Sinomicrobium	1.78313e-05	4.09835e-06	1.81194e-06
g__Lysinibacillus	1.782e-05	1.49347e-05	3.10562e-05
g__Tropicimonas	1.77555e-05	1.49668e-05	3.0303e-05
g__Candidatus_Glomeribacter	1.77548e-05	1.25254e-05	6.51634e-06
g__Thiomargarita	1.77546e-05	1.75517e-05	1.70024e-05
g__Anaerosporomusa	1.76462e-05	1.84686e-05	8.85134e-06
g__Marinicauda	1.7641e-05	1.31993e-05	1.02633e-05
g__Dictyoglomus	1.75831e-05	1.90589e-05	2.59003e-05
g__Chamaesiphon	1.75559e-05	2.06224e-05	1.9822e-05
g__Caldanaerobius	1.75363e-05	1.98159e-05	3.23735e-05
g__Tritonibacter	1.75035e-05	1.55649e-05	7.24902e-06
f__Rhodobacteraceae;unclassified	1.74947e-05	2.03693e-05	5.48485e-05
g__Geosporobacter	1.74336e-05	1.14572e-05	1.375e-05
g__Achromatium	1.73759e-05	1.29578e-05	1.9549e-05
g__Thermoflavifilum	1.73706e-05	1.52339e-05	4.05048e-05
g__Psychromonas	1.73449e-05	7.17877e-06	3.85574e-06
g__Candidatus_Kuenenia	1.73276e-05	1.53138e-05	1.23616e-05
g__Candidatus_Magnetobacterium	1.73203e-05	2.00806e-05	1.79762e-05
g__Gracilimonas	1.72725e-05	1.12681e-05	2.14648e-05
g__Branchiibius	1.72519e-05	1.90479e-05	4.20072e-05
g__Planktothrix	1.71838e-05	1.97749e-05	1.98641e-05
g__Novispirillum	1.71326e-05	3.72433e-05	1.0851e-05
g__Trichococcus	1.70682e-05	8.15807e-06	1.55235e-05
g__Sulfuracidifex	1.70315e-05	1.14918e-05	2.94315e-05
g__Chitinasiproducens	1.70176e-05	1.68307e-05	1.41943e-05
g__Marinicella	1.69978e-05	1.11589e-05	1.15201e-05
g__Marinosulfonomonas	1.69788e-05	1.2996e-05	9.87074e-06
g__Arsenicicoccus	1.69736e-05	1.72673e-05	4.24137e-05
g__Desulfitibacter	1.69157e-05	2.31854e-05	2.47675e-05
g__Thermoanaerobacter	1.68274e-05	1.57783e-05	1.58451e-05
g__Thermocladium	1.68134e-05	1.62889e-05	4.07909e-05
g__Candidatus_Thermochlorobacter	1.68062e-05	2.19015e-05	1.11775e-05
g__Pseudidiomarina	1.67927e-05	1.41566e-05	8.82412e-06
g__Gloeocapsa	1.67815e-05	1.49977e-05	7.34041e-06
g__Glaciecola	1.67652e-05	9.31196e-06	7.69104e-06
g__Aliifodinibius	1.67242e-05	1.31695e-05	3.11546e-05
g__Silanimonas	1.66647e-05	8.86488e-06	1.19655e-05
g__Pararobbsia	1.66391e-05	2.45988e-05	1.32994e-05
g__Hydrococcus	1.6621e-05	9.37701e-06	1.63966e-05
g__Mastigocladopsis	1.65983e-05	2.75386e-05	1.0589e-05
g__Brevibacterium	1.65439e-05	3.42966e-05	4.21792e-05
g__Candidatus_Nitrosoglobus	1.65354e-05	1.56325e-05	1.12596e-05
g__Notoacmeibacter	1.6491e-05	2.47504e-05	1.9057e-05
g__Desertifilum	1.64758e-05	1.97912e-05	8.39303e-06
g__Lacibacter	1.64717e-05	4.35963e-06	7.17579e-05
g__Aliterella	1.64629e-05	1.18791e-05	2.12337e-05
p__Candidatus_Verstraetearchaeota;unclassified	1.64369e-05	1.05501e-05	4.78593e-05
g__Desulfonatronum	1.6393e-05	9.94309e-06	2.63248e-05
g__Glaciimonas	1.63612e-05	1.54007e-05	7.97447e-06
g__Haliscomenobacter	1.63415e-05	1.7825e-05	1.36808e-05
g__Zooshikella	1.63028e-05	6.32097e-06	6.47951e-06
g__Actinotalea	1.62421e-05	2.83293e-05	9.65494e-05
g__Thioclava	1.62371e-05	1.39529e-05	2.46774e-05
g__Neobacillus	1.6203e-05	1.80956e-05	4.37279e-05
g__Pantoea	1.61872e-05	2.01719e-05	7.4647e-06
g__Planctopirus	1.60601e-05	1.81788e-05	1.96303e-05
g__Tabrizicola	1.60377e-05	1.03683e-05	8.24519e-06
g__Gryllotalpicola	1.59911e-05	9.30334e-06	3.7842e-05
g__Tepidanaerobacter	1.59667e-05	2.27473e-05	1.73941e-05
p__Tenericutes;unclassified	1.5924e-05	7.88906e-06	4.28092e-05
g__Caldanaerobacter	1.59198e-05	1.19957e-05	1.98856e-05
g__Perlucidibaca	1.5876e-05	1.07275e-05	5.72656e-06
g__Oceanococcus	1.58724e-05	2.00963e-05	1.82685e-05
g__Salinarimonas	1.5815e-05	3.30465e-05	3.07211e-05
g__Thermodesulfatator	1.58067e-05	1.23106e-05	2.14183e-05
f__Porticoccaceae;unclassified	1.58059e-05	6.0855e-06	2.55961e-06
p__Candidatus_Goldbacteria;unclassified	1.57879e-05	7.28112e-06	8.27411e-05
g__Candidatus_Solibacter	1.57405e-05	1.48726e-05	7.38291e-06
p__Candidatus_Nealsonbacteria;unclassified	1.57051e-05	2.09364e-05	2.24222e-05
g__Consotaella	1.56843e-05	1.45415e-05	1.40181e-05
g__Methylophilus	1.56843e-05	1.14738e-05	1.52133e-05
p__Candidatus_Cerribacteria;unclassified	1.56475e-05	1.6369e-05	5.96933e-05
g__Thermopetrobacter	1.56104e-05	1.1775e-05	9.46225e-06
g__Kordia	1.55807e-05	7.71839e-06	3.37375e-07
g__Oceanicoccus	1.55094e-05	1.09171e-05	8.5234e-06
g__Parasphingopyxis	1.54866e-05	3.50291e-05	1.24693e-05
g__Thermacetogenium	1.54471e-05	1.30685e-05	1.27662e-05
p__Candidatus_Lloydbacteria;unclassified	1.53598e-05	2.52044e-05	8.298e-05
g__Oceanithermus	1.53526e-05	6.79724e-06	2.3008e-05
g__Ruania	1.53024e-05	1.45542e-05	2.05324e-05
g__Halarchaeum	1.52241e-05	8.98032e-06	4.48344e-05
p__Candidatus_Collierbacteria;unclassified	1.51625e-05	8.83156e-06	3.13236e-05
g__Friedmanniella	1.51475e-05	1.1125e-05	2.76331e-05
g__Martelella	1.51398e-05	1.30967e-05	8.60061e-06
g__Lacrimispora	1.51201e-05	1.10832e-05	2.94008e-05
g__Halococcus	1.51038e-05	2.01352e-05	2.1651e-05
g__Acetonema	1.50941e-05	1.38383e-05	7.27572e-06
g__Oryzomicrobium	1.50214e-05	1.00498e-05	2.4453e-06
o__Oscillatoriales;unclassified	1.49497e-05	1.83522e-05	2.89445e-05
g__Klenkia	1.49492e-05	1.89702e-05	5.57194e-05
p__Candidatus_Hydrothermae;unclassified	1.49263e-05	1.38655e-05	3.79744e-05
g__Syntrophothermus	1.48554e-05	1.97261e-05	2.33288e-05
g__Eubacterium	1.48174e-05	1.47047e-05	2.56821e-05
g__Pirellula	1.48049e-05	1.82066e-05	2.10564e-05
g__Albidovulum	1.4799e-05	8.83772e-06	3.72302e-06
g__Rhizorhabdus	1.47538e-05	2.17448e-05	2.28094e-05
g__Alkalispirillum	1.47056e-05	7.36269e-06	3.75251e-06
g__Priestia	1.46722e-05	2.32615e-05	2.8326e-05
g__Desmospora	1.46474e-05	1.97156e-05	1.37763e-05
g__Thermovibrio	1.46021e-05	4.29141e-06	1.79103e-05
g__Enterococcus	1.45455e-05	7.64253e-06	2.05793e-05
g__Kushneria	1.44902e-05	1.26311e-05	2.87585e-05
c__Candidatus_Poseidoniia;unclassified	1.44875e-05	1.77776e-05	4.25415e-05
g__Xenophilus	1.44756e-05	1.92437e-05	1.16049e-05
g__Olsenella	1.44515e-05	9.20281e-06	1.46806e-05
g__Limimaricola	1.44318e-05	1.16399e-05	8.8052e-06
g__Candidatus_Hadarchaeum	1.44011e-05	1.64737e-05	3.80171e-05
g__Desulfamplus	1.43957e-05	7.47171e-06	1.41679e-05
g__Myxosarcina	1.43805e-05	5.19018e-06	4.78834e-06
g__Prolixibacter	1.43761e-05	1.75813e-05	1.61833e-05
g__Planococcus	1.43453e-05	2.06052e-05	2.40075e-05
p__Candidatus_Giovannonibacteria;unclassified	1.42873e-05	1.76427e-05	2.39581e-05
g__Methanofollis	1.42869e-05	1.43024e-05	2.01973e-05
g__Thermoanaerobacterium	1.42736e-05	1.08115e-05	4.05774e-05
p__Candidatus_Firestonebacteria;unclassified	1.42577e-05	1.07735e-05	2.85266e-05
g__Thermoproteus	1.42362e-05	1.73193e-05	4.74721e-05
p__Candidatus_Azambacteria;unclassified	1.4233e-05	1.29786e-05	2.03707e-05
g__Tranquillimonas	1.42255e-05	8.98777e-06	6.31344e-06
f__Oscillospiraceae;unclassified	1.41586e-05	3.08768e-05	5.53065e-05
g__Candidatus_Aramenus	1.41425e-05	1.5837e-05	3.96795e-05
g__Catalinimonas	1.41045e-05	1.1388e-05	2.23743e-05
g__Pasteurella	1.41018e-05	1.59919e-05	3.24795e-06
g__Propionispora	1.4101e-05	1.94368e-05	9.74386e-06
c__Candidatus_Peribacteria;unclassified	1.41007e-05	1.35946e-05	4.01172e-05
g__Synechocystis	1.41004e-05	1.4006e-05	1.72937e-05
g__Halegenticoccus	1.40568e-05	1.25213e-05	3.03417e-05
g__Thermodesulfobacterium	1.40292e-05	1.40632e-05	6.30313e-06
g__Sporolactobacillus	1.40047e-05	1.0605e-05	2.85614e-05
g__Kordiimonas	1.3983e-05	1.24954e-05	2.2719e-05
g__Iodobacter	1.39701e-05	1.17419e-05	7.34998e-06
g__Oribacterium	1.39381e-05	9.22805e-06	6.04757e-06
g__Gulbenkiania	1.39108e-05	1.88518e-05	1.21833e-05
g__Halobellus	1.3882e-05	1.08717e-05	2.73442e-05
g__Caloramator	1.38331e-05	9.60131e-06	4.15775e-06
g__Peptoclostridium	1.38063e-05	1.58435e-05	1.0525e-05
g__Pseudofulvimonas	1.37658e-05	1.19225e-05	6.61011e-06
g__Abditibacterium	1.37637e-05	2.50299e-05	4.74253e-05
g__Mariprofundus	1.37469e-05	1.66251e-05	1.25048e-05
g__Streptomonospora	1.37449e-05	1.2043e-05	2.66827e-05
g__Barnesiella	1.37411e-05	1.46932e-05	9.38264e-06
g__Omegavirus	1.37341e-05	1.22038e-05	2.55009e-05
p__Candidatus_Berkelbacteria;unclassified	1.37164e-05	8.23654e-06	3.89984e-05
g__Gilliamella	1.37075e-05	6.23269e-06	3.30504e-06
g__Amorphus	1.36696e-05	2.37457e-05	1.35473e-05
g__Chlamydia	1.36383e-05	2.05217e-05	1.777e-05
g__Peribacillus	1.36373e-05	1.91787e-05	2.29265e-05
g__Natronobacterium	1.36249e-05	1.28702e-05	5.70678e-06
p__Candidatus_Adlerbacteria;unclassified	1.36224e-05	6.77834e-06	7.74845e-05
g__Vallitalea	1.35705e-05	1.35963e-05	2.30795e-05
g__Anoxybacillus	1.34268e-05	1.55686e-05	5.71793e-06
g__Mycetocola	1.34161e-05	1.43368e-05	1.44797e-05
g__Mesobacillus	1.34143e-05	1.73461e-05	1.03916e-05
g__Stackebrandtia	1.33439e-05	1.07302e-05	3.91318e-05
g__Thalassomonas	1.33218e-05	1.35069e-05	2.62615e-05
g__Haloarcula	1.329e-05	8.80022e-06	8.35833e-06
g__Acidiplasma	1.32897e-05	1.72084e-05	4.22011e-05
g__Fusarium	1.32534e-05	1.39612e-05	1.29718e-05
g__Desulfocarbo	1.3223e-05	1.11303e-05	1.99657e-05
g__Leeia	1.32029e-05	1.48299e-05	5.96891e-06
g__Fredinandcohnia	1.3184e-05	1.36664e-05	6.00327e-06
g__Amphritea	1.31749e-05	8.59517e-06	8.0508e-06
c__Bacteroidia;unclassified	1.31603e-05	9.89952e-06	7.75999e-06
f__Coriobacteriaceae;unclassified	1.31545e-05	1.44473e-05	2.63799e-05
p__Candidatus_Buchananbacteria;unclassified	1.31474e-05	2.14685e-05	5.08879e-05
g__Magnetovibrio	1.31174e-05	1.99679e-05	2.1716e-05
f__Burkholderiaceae;unclassified	1.30726e-05	1.67122e-05	4.58247e-06
g__Alteromonas	1.30138e-05	2.23265e-05	5.75556e-06
g__Acidomonas	1.30064e-05	3.17645e-05	9.19675e-06
g__Arachnia	1.2995e-05	5.94294e-06	1.09869e-05
g__Stanieria	1.29671e-05	1.38775e-05	2.08347e-05
g__Neisseria	1.29607e-05	8.18951e-06	2.713e-05
g__Tibeticola	1.29538e-05	1.5111e-05	9.8262e-06
g__Paludibacter	1.29424e-05	1.06746e-05	2.06639e-05
g__Candidatus_Methanofastidiosum	1.29353e-05	1.28711e-05	4.49188e-05
g__Acidilobus	1.29222e-05	1.29717e-05	4.55932e-05
g__Alkalinema	1.29172e-05	1.48883e-05	1.28536e-05
p__Candidatus_Moranbacteria;unclassified	1.28888e-05	1.45502e-05	6.80688e-05
g__Pseudovibrio	1.28217e-05	1.88864e-05	2.22406e-05
g__Neoasaia	1.2818e-05	1.97364e-05	4.8265e-06
g__Muricauda	1.28021e-05	9.9331e-06	2.72594e-05
g__Actinopolyspora	1.27852e-05	2.09964e-05	3.36717e-05
g__Caldalkalibacillus	1.27741e-05	2.81996e-05	1.37798e-05
p__Chlamydiae;unclassified	1.27524e-05	8.95539e-06	3.23045e-05
g__Ammoniphilus	1.27302e-05	1.11627e-05	1.70488e-05
p__Candidatus_Gracilibacteria;unclassified	1.27256e-05	7.7249e-06	2.34977e-05
g__Pseudohongiella	1.27151e-05	6.73786e-06	1.73581e-05
g__Nitratifractor	1.26409e-05	1.00159e-05	3.80705e-06
g__Thalassotalea	1.26378e-05	1.16708e-05	8.256e-06
g__Candidatus_Acidulodesulfobacterium	1.26337e-05	9.67451e-06	2.07368e-05
g__Methanotorris	1.26284e-05	9.71899e-06	1.5735e-05
g__Pelagivirga	1.26125e-05	8.36373e-06	7.57651e-06
g__Kineobactrum	1.25955e-05	6.37569e-06	1.22998e-05
g__Thiolapillus	1.25795e-05	9.22469e-06	4.11074e-06
f__Clostridiaceae;unclassified	1.25686e-05	1.82382e-05	1.60071e-05
g__Maridesulfovibrio	1.25503e-05	1.09128e-05	2.09355e-05
g__Halobacterium	1.25491e-05	6.5752e-06	1.23131e-05
g__Candidatus_Thiodiazotropha	1.24631e-05	1.2814e-05	4.73294e-06
g__Aquabacter	1.24519e-05	2.33619e-05	7.46677e-06
g__Lihuaxuella	1.24118e-05	6.69121e-06	2.28294e-05
g__Monaibacterium	1.23387e-05	8.05125e-06	5.06007e-06
g__Isoptericola	1.23166e-05	1.27345e-05	2.35786e-05
g__Thiolinea	1.23143e-05	8.60341e-06	2.86224e-06
g__Desulfopila	1.22805e-05	1.01257e-05	1.82044e-05
g__Commensalibacter	1.22518e-05	2.08732e-05	2.26781e-06
g__Candidatus_Nitrosocaldus	1.22391e-05	8.97235e-06	3.9792e-05
g__Rimavirus	1.21654e-05	1.20034e-05	2.41559e-05
p__Candidatus_Daviesbacteria;unclassified	1.21542e-05	1.33993e-05	6.20223e-05
g__Roseivivax	1.20821e-05	2.13907e-05	9.70432e-06
g__Kamptonema	1.20292e-05	1.27725e-05	1.41375e-05
g__Frigidibacter	1.2008e-05	3.19388e-06	4.30682e-06
g__Hyaloscypha	1.19656e-05	1.09429e-05	1.00984e-05
g__Serinicoccus	1.19599e-05	1.56973e-05	4.5824e-05
g__Pseudomethylobacillus	1.19595e-05	5.98233e-06	2.97251e-06
g__Kangiella	1.19436e-05	5.67677e-06	9.14733e-06
f__Verrucomicrobia_subdivision_3;unclassified	1.19276e-05	1.0436e-05	6.96518e-05
g__Candidatus_Methanosuratus	1.19254e-05	1.34993e-05	4.0187e-05
g__Labrenzia	1.19172e-05	7.63182e-06	1.41936e-05
g__Sinirhodobacter	1.18945e-05	2.40173e-05	2.91842e-05
g__Prevotella	1.18903e-05	4.36884e-06	3.00709e-05
f__Pelagibacteraceae;unclassified	1.1865e-05	1.75367e-05	9.24937e-06
g__Microvirgula	1.18434e-05	1.00011e-05	1.51808e-05
g__Zhengella	1.18041e-05	7.85642e-06	2.8732e-06
g__Dietzia	1.1804e-05	1.04255e-05	2.22406e-05
g__Pseudacidovorax	1.17778e-05	2.33959e-05	1.64761e-05
g__Candidatus_Aegiribacteria	1.17689e-05	5.2422e-06	1.11813e-06
g__Coraliomargarita	1.17415e-05	1.06142e-05	2.87767e-05
f__Nocardioidaceae;unclassified	1.1731e-05	1.47733e-05	1.21003e-05
g__Minwuia	1.17292e-05	1.10186e-05	7.80041e-06
g__Coxiella	1.17223e-05	1.49101e-05	1.71097e-05
g__Albimonas	1.17128e-05	1.73138e-05	6.5235e-06
g__Salana	1.17113e-05	5.21759e-06	1.15913e-05
c__Flavobacteriia;unclassified	1.16503e-05	1.23171e-05	2.97826e-07
g__Marinimicrobium	1.16482e-05	1.17009e-05	3.58236e-05
g__Crocosphaera	1.16369e-05	1.12183e-05	1.13059e-05
g__Jongsikchunia	1.15454e-05	8.88627e-06	1.55355e-05
g__Arboricoccus	1.15382e-05	2.64296e-05	2.04936e-06
g__Smaragdicoccus	1.15041e-05	1.80099e-05	2.79362e-05
g__Methylohalobius	1.15006e-05	1.13687e-05	1.00071e-05
g__Desulfobacter	1.13811e-05	1.24643e-05	7.00544e-06
g__Thermocrinis	1.13714e-05	5.96009e-06	2.29581e-06
g__Methyloprofundus	1.13367e-05	3.63958e-06	1.02693e-05
g__Paramesorhizobium	1.13339e-05	9.5582e-06	3.86343e-06
g__Thermohalobacter	1.13322e-05	1.25198e-05	3.78137e-06
g__Agarilytica	1.13285e-05	4.78762e-06	2.30423e-06
g__Sediminibacterium	1.13211e-05	8.40667e-06	4.14618e-05
g__Thiomicrospira	1.12803e-05	5.96158e-06	4.14578e-06
g__Solendovirus	1.12677e-05	6.82573e-07	1.11547e-06
g__Pacificimonas	1.12627e-05	1.49453e-05	7.13244e-06
g__Candidatus_Planktophila	1.12271e-05	1.48803e-05	6.59214e-05
g__Luteimicrobium	1.122e-05	8.91776e-06	3.32308e-05
g__Cycloclasticus	1.12177e-05	1.49854e-05	7.78084e-06
g__Histidinibacterium	1.12019e-05	8.62262e-06	9.75814e-06
g__Halopiger	1.11952e-05	8.81766e-06	1.41897e-05
g__Aidingimonas	1.11532e-05	8.29829e-06	2.90017e-06
o__Marinilabiliales;unclassified	1.11411e-05	1.18593e-05	4.93462e-06
g__Brockia	1.11363e-05	7.45857e-06	9.41348e-06
g__Desulfurella	1.11245e-05	8.68958e-06	1.1109e-05
g__Propionicicella	1.11082e-05	4.28527e-06	8.72633e-06
p__Candidatus_Geothermarchaeota;unclassified	1.10975e-05	1.30432e-05	4.30222e-05
g__Motilimonas	1.10975e-05	4.61193e-06	5.63532e-07
g__Pectobacterium	1.10524e-05	1.3121e-05	9.7543e-06
g__Laceyella	1.10457e-05	1.2439e-05	2.20403e-05
g__Taibaiella	1.10272e-05	1.30038e-05	2.70868e-05
g__Turneriella	1.10209e-05	5.96102e-06	5.93376e-06
g__Pseudodesulfovibrio	1.09969e-05	1.54764e-05	2.86892e-05
g__Methanohalophilus	1.0982e-05	5.59252e-06	1.22811e-05
g__Amnibacterium	1.09735e-05	1.87083e-05	4.43558e-05
g__Alistipes	1.09728e-05	1.3017e-06	1.09595e-05
f__Syntrophaceae;unclassified	1.09506e-05	2.42241e-05	5.25052e-06
g__Hydrogenibacillus	1.09407e-05	1.92123e-05	2.59967e-05
f__Podoviridae;unclassified	1.09233e-05	7.32788e-06	3.55518e-05
g__Buttiauxella	1.09127e-05	5.4254e-06	4.42856e-06
g__Skermania	1.0906e-05	8.08134e-06	8.07069e-06
g__Chryseotalea	1.08189e-05	4.6094e-06	4.19646e-05
p__Candidatus_Falkowbacteria;unclassified	1.08155e-05	1.65875e-05	5.68223e-05
g__Orrella	1.07954e-05	9.86255e-06	4.47691e-06
g__Zobellella	1.07862e-05	1.18736e-05	9.31656e-06
g__Corallincola	1.07807e-05	8.83092e-06	2.92771e-06
g__Salinivibrio	1.07788e-05	4.69591e-06	6.69792e-06
g__Haematobacter	1.07431e-05	9.2824e-06	3.56231e-06
g__Thermosediminibacter	1.07265e-05	8.76679e-06	1.06736e-06
g__Rugamonas	1.07233e-05	6.11628e-06	3.72403e-06
g__Mumia	1.07004e-05	1.27606e-05	4.63866e-05
g__Saccharolobus	1.06871e-05	1.03219e-05	2.12955e-05
g__Desulfosoma	1.06764e-05	9.66156e-06	9.11716e-06
g__Gramella	1.06714e-05	9.63159e-06	1.48633e-05
g__Hyphobacterium	1.06637e-05	9.32203e-06	5.87391e-06
g__Arhodomonas	1.06465e-05	2.72809e-06	1.60954e-05
g__Deefgea	1.06464e-05	5.94541e-06	4.78269e-06
g__Scapunavirus	1.06365e-05	1.35282e-05	2.11417e-05
g__Anaeroarcus	1.06222e-05	1.24447e-05	1.44636e-05
g__Humibacter	1.06163e-05	1.37997e-05	3.57121e-05
g__Eudoraea	1.05722e-05	1.19389e-05	0
p__Candidatus_Yanofskybacteria;unclassified	1.05714e-05	2.81918e-05	5.79719e-05
g__Glycocaulis	1.05624e-05	1.38073e-05	1.87672e-05
f__Nitrosomonadaceae;unclassified	1.0561e-05	1.79532e-05	8.99342e-07
g__Thermodesulforhabdus	1.05421e-05	1.35661e-05	3.51573e-06
g__Trichormus	1.05249e-05	1.28272e-05	1.73184e-05
g__Oceanospirillum	1.05036e-05	5.56914e-06	7.76879e-06
g__Christensenella	1.04834e-05	1.20674e-05	1.90643e-05
g__Glomus	1.04816e-05	1.15656e-05	7.52491e-06
g__Dickeya	1.04799e-05	1.89458e-05	3.80368e-06
g__Clavibacter	1.04753e-05	1.94049e-05	3.63297e-05
g__Geminisphaera	1.04582e-05	9.27984e-06	1.28746e-05
g__Phaeobacter	1.04003e-05	6.0111e-06	4.60829e-06
g__Flavilitoribacter	1.0399e-05	4.38228e-06	1.23611e-05
g__Planomicrobium	1.03701e-05	6.40271e-06	4.70695e-06
g__Aphanothece	1.0362e-05	1.68525e-05	1.74742e-05
g__Sporosarcina	1.03469e-05	8.71731e-06	1.77357e-05
g__Desulfosarcina	1.03145e-05	1.28774e-05	2.83557e-05
g__Parageobacillus	1.02528e-05	4.9747e-06	1.5322e-05
g__Sphingobacterium	1.02407e-05	9.8366e-06	4.80395e-06
g__Natrinema	1.02224e-05	8.6405e-06	3.27987e-05
g__Saccharibacillus	1.01082e-05	1.41276e-05	1.18344e-05
g__Granulosicoccus	1.01062e-05	1.18268e-05	7.31489e-07
g__Saccharospirillum	1.0101e-05	1.12893e-05	8.6762e-06
g__Roseimaritima	1.00564e-05	6.74718e-06	1.02035e-05
g__Methylogaea	1.00374e-05	1.01275e-05	4.44209e-06
g__Desulfohalotomaculum	1.00281e-05	1.27452e-05	8.81335e-06
g__Aminomonas	1.00186e-05	1.33216e-05	2.02332e-05
g__Mariniblastus	1.00099e-05	8.00679e-06	3.18822e-06
f__Desulfuromonadaceae;unclassified	9.94092e-06	1.00902e-05	1.36784e-05
g__Desulfofustis	9.92291e-06	1.0165e-05	7.02786e-06
g__Aliihoeflea	9.91249e-06	2.30543e-05	1.19354e-05
g__Candidatus_Desulfofervidus	9.89972e-06	3.7003e-06	8.50994e-06
g__Salinivenus	9.84132e-06	6.21312e-06	7.08833e-06
g__Arcicella	9.83778e-06	1.82107e-06	9.23443e-06
g__Elaphomyces	9.80497e-06	3.60483e-05	1.96204e-05
g__Ottowia	9.79902e-06	9.9487e-06	1.09159e-05
g__Rivularia	9.78376e-06	1.59808e-05	1.07481e-05
g__Caldimicrobium	9.74513e-06	9.91245e-06	1.04273e-05
g__Beauveria	9.7049e-06	1.25107e-05	0
g__Jhaorihella	9.69712e-06	1.13807e-05	2.31331e-05
g__Pseudosporangium	9.67981e-06	1.49106e-05	3.16129e-05
g__Desulfoluna	9.66033e-06	9.70317e-06	1.4252e-05
g__Saezia	9.65922e-06	9.49166e-06	1.03082e-05
g__Halobacteriovorax	9.64613e-06	1.5103e-06	1.97191e-07
g__Gorillibacterium	9.62915e-06	1.2117e-05	1.04339e-05
g__Prosthecobacter	9.62874e-06	1.12665e-05	2.42591e-05
g__Amantichitinum	9.62045e-06	1.24396e-05	1.00627e-05
g__Simkania	9.60916e-06	6.69791e-06	3.46568e-06
g__Asinibacterium	9.58293e-06	7.72123e-06	3.81249e-05
g__Kriegella	9.53499e-06	9.19212e-06	4.36545e-06
g__Thiorhodococcus	9.52464e-06	5.27114e-06	9.54319e-06
g__Aquamicrobium	9.52323e-06	2.61651e-06	1.53488e-05
g__Arthrospira	9.47527e-06	9.72392e-06	1.2593e-05
g__Shimia	9.45136e-06	1.40985e-05	1.50804e-05
g__Candidatus_Magnetomorum	9.42971e-06	1.51844e-05	2.44379e-05
g__Marininema	9.4183e-06	6.42191e-06	9.23059e-06
g__Tanticharoenia	9.40381e-06	4.1868e-05	1.80807e-06
g__Slackia	9.38565e-06	1.16214e-05	1.82269e-06
g__Aquaspirillum	9.35732e-06	1.80773e-05	3.6391e-06
f__Mycobacteriaceae;unclassified	9.35331e-06	4.5106e-06	5.10226e-06
g__Candidatus_Dactylopiibacterium	9.33053e-06	7.99449e-06	3.76331e-06
g__Sulfodiicoccus	9.29592e-06	6.01895e-06	2.34457e-05
g__Biomaibacter	9.29371e-06	8.76966e-06	1.15075e-05
g__Methylomarinum	9.22428e-06	6.43065e-06	4.31313e-06
g__Vulcanococcus	9.18652e-06	1.22702e-05	5.95843e-06
g__Ectothiorhodosinus	9.14823e-06	1.49782e-05	3.56033e-06
g__Piscicoccus	9.1223e-06	7.82587e-06	1.88893e-05
g__Methylotuvimicrobium	9.10923e-06	9.08446e-06	3.63167e-06
g__Lokiarchaeum	9.10476e-06	1.13515e-05	1.45898e-05
g__Sphaerospermopsis	9.10475e-06	4.62883e-06	5.66782e-06
g__Tsukamurella	9.08553e-06	1.20678e-05	3.07297e-05
g__Endocarpon	9.0716e-06	3.28707e-06	0
g__Deminuibacter	9.03912e-06	3.39072e-06	2.53258e-05
g__Marinomonas	9.02464e-06	1.40711e-05	2.46908e-05
g__Insolitispirillum	9.01046e-06	8.39839e-06	5.42163e-06
g__Sphaerotilus	9.00496e-06	1.5535e-05	1.90679e-05
g__Gloeothece	8.95481e-06	5.94519e-06	2.01549e-05
g__Thioflexothrix	8.93493e-06	3.94275e-06	9.02942e-06
g__Sulfurihydrogenibium	8.88297e-06	5.07252e-06	4.51372e-06
g__Roseicitreum	8.87984e-06	6.21152e-06	3.30186e-07
g__Microterricola	8.83212e-06	1.10723e-05	3.16662e-05
g__Xylanimonas	8.82017e-06	1.24906e-05	2.86218e-05
g__Ferrimonas	8.80045e-06	5.0442e-06	5.45846e-06
g__Dialister	8.80026e-06	9.2131e-06	1.72731e-05
g__Sphingosinithalassobacter	8.79818e-06	2.1445e-05	1.29994e-05
g__Salinicola	8.79204e-06	1.34609e-05	8.30734e-06
g__Lactococcus	8.76947e-06	6.11207e-06	0
g__Desulforegula	8.73904e-06	7.87793e-06	3.05054e-06
p__Candidatus_Sungbacteria;unclassified	8.70336e-06	2.92421e-05	3.27242e-05
g__Neochlamydia	8.70136e-06	1.30531e-06	6.01667e-07
c__Verrucomicrobiae;unclassified	8.68987e-06	5.12846e-06	6.51967e-05
g__Natronincola	8.68818e-06	7.00076e-06	1.26731e-05
p__Candidatus_Beckwithbacteria;unclassified	8.67741e-06	7.64032e-06	2.32514e-05
g__Mahella	8.67285e-06	1.30267e-05	2.10176e-05
g__Halocynthiibacter	8.63446e-06	6.34401e-06	7.93616e-06
g__Byssovorax	8.62229e-06	4.88563e-06	7.40008e-06
g__Agrococcus	8.62048e-06	1.40914e-05	3.47827e-05
g__Gloeocapsopsis	8.59004e-06	1.85267e-05	3.73079e-05
g__Nanoarchaeum	8.58354e-06	9.71865e-06	1.99448e-05
g__Frigoribacterium	8.57935e-06	6.86859e-06	6.38623e-06
g__Cucumibacter	8.5694e-06	2.11621e-05	9.26174e-06
c__Sphingobacteriia;unclassified	8.55924e-06	4.98061e-07	1.64527e-05
g__Oceanicola	8.55789e-06	1.05546e-05	3.01624e-05
g__Schinkia	8.53669e-06	8.86919e-06	3.03718e-05
g__Chitinibacter	8.4709e-06	1.71679e-05	3.10009e-06
g__Acetomicrobium	8.46992e-06	1.07963e-05	2.17996e-05
g__Nitrospina	8.46437e-06	8.67487e-06	3.06958e-05
g__Merismopedia	8.44162e-06	1.16088e-05	1.47559e-05
g__Desulfovermiculus	8.42615e-06	4.32804e-06	1.30236e-05
g__Alkanindiges	8.4113e-06	3.80568e-06	7.8623e-06
g__Haloplanus	8.39274e-06	1.46879e-05	1.45564e-05
g__Lucifera	8.36877e-06	6.49199e-06	2.09032e-05
p__Caldiserica;unclassified	8.35149e-06	6.03732e-06	9.25226e-06
g__Cronobacter	8.35132e-06	1.64328e-05	7.61898e-06
g__Anoxybacter	8.34697e-06	1.35658e-05	1.09225e-05
g__Varibaculum	8.33678e-06	6.02606e-06	2.00198e-06
g__Staphylospora	8.31342e-06	9.104e-06	1.01965e-05
g__Ulvibacterium	8.28488e-06	7.0357e-06	2.0429e-06
g__Candidatus_Ozemobacter	8.27426e-06	1.21306e-05	1.78603e-05
o__Synergistales;unclassified	8.27278e-06	1.91765e-05	9.13657e-06
g__Candidatus_Thalassarchaeum	8.25916e-06	8.15797e-06	1.88142e-05
g__Petrimonas	8.25865e-06	8.23736e-06	1.80462e-06
g__Desulfurispora	8.25119e-06	7.13211e-06	2.1772e-05
g__Fictibacillus	8.24455e-06	6.6689e-06	1.16651e-05
g__Ancylomarina	8.21529e-06	3.54652e-06	1.93859e-06
g__Oceanicaulis	8.20862e-06	1.17254e-05	1.09511e-05
g__Pelodictyon	8.18667e-06	8.55053e-06	6.87501e-06
g__Methyloglobulus	8.16853e-06	9.36878e-06	6.64476e-06
g__Haloterrigena	8.12011e-06	1.27023e-05	2.72748e-05
p__Thermotogae;unclassified	8.11063e-06	7.98088e-06	2.13223e-05
p__Candidatus_Hydrothermarchaeota;unclassified	8.10285e-06	2.51258e-06	1.71153e-05
g__Desulfatiglans	8.09738e-06	1.15229e-05	2.3581e-05
g__Zestosphaera	8.07152e-06	9.53016e-07	4.40373e-06
p__Candidatus_Desantisbacteria;unclassified	8.05834e-06	1.63865e-05	2.05976e-05
g__Georhizobium	8.03428e-06	4.04596e-06	0
g__Mobilicoccus	7.94934e-06	7.07455e-06	3.16971e-05
g__Nonlabens	7.93402e-06	4.55597e-06	4.95346e-06
g__Arsenicitalea	7.93309e-06	1.01099e-05	7.39739e-06
o__Pseudomonadales;unclassified	7.92541e-06	8.34699e-06	8.47243e-06
g__Acidipropionibacterium	7.9121e-06	6.11841e-06	1.50544e-05
g__Salegentibacter	7.89175e-06	6.98002e-06	1.0669e-05
g__Prochlorothrix	7.87355e-06	8.10209e-06	1.02654e-05
g__Snowella	7.86881e-06	9.47807e-06	7.65694e-06
g__Sediminitomix	7.84801e-06	2.28027e-06	1.00722e-05
g__Edaphobacillus	7.84233e-06	4.67915e-06	6.84159e-06
f__Hydrogenophilaceae;unclassified	7.83975e-06	1.2057e-05	1.57235e-06
f__Paenibacillaceae;unclassified	7.76628e-06	4.38019e-06	1.2838e-05
g__Geopsychrobacter	7.76269e-06	8.27266e-06	5.10148e-06
g__Aurantiacibacter	7.72897e-06	1.27311e-05	6.01408e-06
g__Candidatus_Berkiella	7.72152e-06	1.27438e-05	4.51672e-06
g__Megasphaera	7.69692e-06	6.45475e-06	9.4027e-06
g__Natribacillus	7.69632e-06	6.67677e-06	4.59473e-06
p__Candidatus_Portnoybacteria;unclassified	7.69028e-06	1.28786e-05	3.5698e-05
g__Negadavirga	7.6731e-06	2.25519e-06	1.47477e-06
g__Candidatus_Mancarchaeum	7.66194e-06	6.97946e-06	2.61488e-05
o__Chroococcales;unclassified	7.65899e-06	0	7.91731e-06
g__Coleofasciculus	7.64961e-06	1.11837e-05	2.29868e-05
g__Thermodesulfobium	7.64362e-06	4.20276e-06	1.19095e-05
g__Cyclobacterium	7.64124e-06	5.88807e-06	1.07063e-05
g__Salinimicrobium	7.6334e-06	1.03184e-05	6.63871e-06
g__Aquirhabdus	7.60863e-06	1.03871e-05	1.56463e-05
p__candidate_division_CPR3;unclassified	7.59987e-06	8.51086e-06	2.61594e-06
g__Marinagarivorans	7.58537e-06	1.39988e-05	4.61876e-06
g__Hafnia	7.57851e-06	1.11081e-05	7.09099e-06
g__Donghicola	7.54398e-06	2.13584e-06	2.91943e-06
g__Pseudoflavitalea	7.49837e-06	5.57908e-06	3.0068e-05
g__Cytophaga	7.48885e-06	7.28145e-06	1.7992e-05
g__Parabacteroides	7.4719e-06	6.52981e-06	2.97653e-05
g__Flavonifractor	7.46993e-06	1.50692e-05	2.16892e-05
g__Listeria	7.46972e-06	6.94948e-06	1.72773e-05
g__Aestuariispira	7.45532e-06	1.23561e-05	1.96056e-05
g__Euhalothece	7.45047e-06	3.89881e-06	1.50922e-05
g__Ciceribacter	7.41985e-06	2.38446e-05	4.01641e-06
g__Halanaerobium	7.40844e-06	1.25526e-05	2.24895e-05
g__Oceanibium	7.40071e-06	0	0
g__Pimelobacter	7.38861e-06	3.40707e-06	1.79864e-05
g__Planktothricoides	7.30097e-06	6.95406e-06	1.71906e-05
g__Desulfohalovibrio	7.30029e-06	4.38901e-06	7.59637e-06
g__Pseudochrobactrum	7.29348e-06	2.65117e-06	0
g__Solitalea	7.28285e-06	7.29177e-06	1.70189e-05
g__Exidia	7.27388e-06	3.13043e-06	1.26527e-06
g__Candidatus_Parvarchaeum	7.27327e-06	4.79484e-06	1.79172e-05
g__Cetobacterium	7.26686e-06	6.56903e-06	1.61259e-05
g__Sporolituus	7.25447e-06	1.13771e-05	2.89378e-06
g__Salinibius	7.24494e-06	2.05688e-06	1.10627e-06
g__Kineosphaera	7.22684e-06	8.20994e-06	1.89928e-05
g__Longibacter	7.20847e-06	1.03235e-05	1.85574e-05
g__Piscirickettsia	7.20324e-06	3.4984e-06	1.06917e-05
f__Candidatus_Methanoperedenaceae;unclassified	7.1749e-06	4.71973e-06	2.37945e-05
g__Paracnuella	7.17239e-06	6.43583e-06	1.34658e-05
g__Arcticibacter	7.15571e-06	1.21925e-06	2.27069e-05
f__Bacillaceae;unclassified	7.11652e-06	1.03577e-05	7.89909e-06
g__Persephonella	7.09424e-06	5.90848e-06	4.06589e-06
g__Neosynechococcus	7.07302e-06	8.12457e-06	1.72792e-05
g__Fibrisoma	7.07073e-06	1.00896e-05	3.93333e-06
g__Laribacter	7.06998e-06	2.32936e-06	1.17353e-05
g__Robbsia	7.06949e-06	4.09914e-06	2.15648e-05
g__Caenibacillus	7.05201e-06	9.02863e-06	2.21786e-05
g__Caldisericum	7.04968e-06	6.28238e-06	1.35397e-05
g__Cenarchaeum	7.04586e-06	3.32381e-06	1.62359e-05
g__Francisella	7.01222e-06	1.74764e-05	3.72623e-06
g__Aquiflexum	7.01164e-06	7.36424e-06	7.45767e-06
g__Methylacidiphilum	7.00549e-06	5.81662e-06	6.04269e-06
g__Leucothrix	6.99253e-06	7.72673e-06	9.40387e-06
g__Hirschia	6.98139e-06	6.91946e-06	4.52932e-06
g__Candidatus_Cyclonatronum	6.94526e-06	6.09071e-06	2.29201e-06
g__Arenibacter	6.93897e-06	4.76215e-06	2.54969e-05
g__Antribacter	6.93526e-06	9.89268e-06	1.46253e-05
g__Parendozoicomonas	6.90951e-06	7.31443e-06	6.95774e-06
g__Krasilnikoviella	6.89577e-06	7.25004e-06	8.03126e-06
g__Dehalobacter	6.87852e-06	6.28484e-06	1.02034e-05
g__Anaerobacterium	6.84e-06	2.05843e-06	5.7735e-06
g__Rivicola	6.81519e-06	6.98246e-06	1.34614e-06
g__Sporocytophaga	6.8021e-06	4.78196e-06	3.69987e-06
g__Hydrogenivirga	6.78594e-06	5.99186e-06	7.93506e-06
g__Candidatus_Magnetaquicoccus	6.7838e-06	9.4072e-06	9.18686e-06
g__Dasania	6.77686e-06	6.83704e-06	1.05459e-05
g__Kingella	6.76532e-06	3.96444e-06	5.76787e-06
g__Fibrobacter	6.75068e-06	5.34963e-06	1.34161e-05
g__Micropruina	6.74555e-06	3.28107e-06	2.45205e-06
g__Candidatus_Methylopumilus	6.73052e-06	6.67233e-06	7.59426e-07
o__Legionellales;unclassified	6.72322e-06	1.89318e-06	3.49726e-06
g__Caldicellulosiruptor	6.7197e-06	1.46209e-05	1.55716e-05
g__Citricoccus	6.71506e-06	1.01556e-05	1.54403e-05
p__Candidatus_Staskawiczbacteria;unclassified	6.7133e-06	7.82226e-06	6.71216e-05
g__Marispirochaeta	6.71229e-06	6.29606e-06	9.59894e-06
g__Caldicoprobacter	6.70957e-06	7.14264e-06	8.39505e-06
g__Sediminihabitans	6.70748e-06	4.77828e-06	6.06249e-06
g__Aphanizomenon	6.70609e-06	8.27023e-06	3.22929e-05
p__Candidatus_Blackallbacteria;unclassified	6.70592e-06	3.52837e-06	6.56948e-06
g__Schnuerera	6.69763e-06	5.93332e-06	6.09607e-06
p__Candidatus_Komeilibacteria;unclassified	6.69213e-06	1.06825e-05	1.94146e-05
g__Parasphingorhabdus	6.68879e-06	1.75529e-06	9.46196e-06
g__Candidatus_Frackibacter	6.68407e-06	5.95676e-06	1.8614e-06
g__Desulfonatronospira	6.65913e-06	6.33743e-06	1.65545e-05
g__Caminicella	6.65451e-06	1.96473e-06	9.56666e-06
g__Aquicella	6.65315e-06	4.87552e-06	4.38413e-06
g__Chitinispirillum	6.64609e-06	7.62479e-06	6.96151e-06
g__Domibacillus	6.6229e-06	6.74577e-06	1.09699e-05
g__Litoreibacter	6.60776e-06	6.38137e-06	6.49598e-06
o__Nostocales;unclassified	6.60218e-06	6.5025e-06	5.15251e-06
g__Lutibacter	6.58492e-06	7.74286e-06	1.43567e-05
g__Anaerostipes	6.55196e-06	1.83976e-06	1.75984e-07
g__Geoglobus	6.54619e-06	1.56895e-05	1.14883e-05
g__Suillus	6.53983e-06	5.62334e-06	7.33859e-07
f__Spirochaetaceae;unclassified	6.53127e-06	7.93183e-06	1.04957e-06
g__Pyrodictium	6.50712e-06	4.08677e-06	2.38705e-05
g__Agreia	6.49902e-06	7.18689e-06	3.66169e-05
g__Cephaloticoccus	6.47602e-06	5.85981e-06	1.57094e-05
g__Mongoliibacter	6.47562e-06	9.67592e-06	2.9936e-06
g__Pelagibaculum	6.44971e-06	2.07053e-06	3.64359e-06
g__Anaeromusa	6.44162e-06	1.01368e-06	1.94332e-05
g__Oleiphilus	6.43552e-06	1.16312e-05	1.38748e-05
g__Calditerrivibrio	6.42828e-06	8.17929e-06	3.23906e-06
g__Pyrobaculum	6.42392e-06	9.80275e-06	2.94156e-05
g__Cyanothece	6.39284e-06	4.29566e-06	3.08308e-06
g__Wolbachia	6.35817e-06	5.46655e-06	2.28906e-05
g__Methanogenium	6.35296e-06	5.21115e-06	3.45433e-06
o__Desulfurococcales;unclassified	6.32411e-06	6.47648e-06	1.86822e-05
g__Labedella	6.31644e-06	1.65726e-05	2.65681e-05
g__Mobiluncus	6.30604e-06	8.94002e-06	3.73458e-06
g__Rubritalea	6.30386e-06	5.86804e-06	1.57146e-05
g__Marivita	6.30248e-06	7.31736e-06	1.19298e-05
g__Congregibacter	6.29893e-06	6.89497e-06	2.21104e-06
g__Balneatrix	6.29447e-06	1.17423e-05	1.57386e-06
g__Wenxinia	6.27335e-06	9.47724e-06	7.60217e-06
g__Nafulsella	6.27039e-06	5.41678e-06	0
g__Desulfurococcus	6.26615e-06	6.72823e-06	1.8216e-05
g__Arenicella	6.25696e-06	3.888e-06	1.0525e-05
f__Methylophilaceae;unclassified	6.24423e-06	5.22067e-06	8.01688e-07
g__Tannerella	6.23736e-06	5.74782e-06	7.30718e-06
f__Propionibacteriaceae;unclassified	6.22887e-06	2.60677e-06	1.78501e-05
g__Serinibacter	6.21457e-06	2.43697e-06	9.58826e-06
g__Cyanobacterium	6.20746e-06	5.96789e-06	1.75337e-06
g__Diplorickettsia	6.18736e-06	1.21627e-06	2.67846e-06
g__Pseudooceanicola	6.18326e-06	7.7307e-06	1.77845e-05
g__Kroppenstedtia	6.15939e-06	5.93435e-06	9.59346e-06
g__Oenococcus	6.14815e-06	1.04421e-06	1.58249e-05
o__Anaerolineales;unclassified	6.14049e-06	1.34557e-05	1.89046e-05
g__Halothermothrix	6.12577e-06	9.70918e-06	9.04497e-06
g__Pseudobacteroides	6.09269e-06	4.65238e-06	1.83171e-05
p__Candidatus_Wolfebacteria;unclassified	6.08193e-06	1.5666e-05	4.51757e-05
p__candidate_division_KD3-62;unclassified	6.05843e-06	3.11818e-06	5.46495e-06
g__Botryobacter	6.05828e-06	4.7617e-06	1.24608e-05
g__Anaerotruncus	6.0563e-06	7.13568e-06	1.23153e-05
g__Mardecavirus	6.05536e-06	9.55858e-06	3.68141e-07
g__Aureispira	6.05337e-06	1.27519e-06	2.01319e-06
g__Hydrogenobaculum	6.03896e-06	2.32169e-06	9.67029e-07
g__Salaquimonas	6.0319e-06	1.11767e-05	8.06468e-06
g__Thermosulfidibacter	6.02545e-06	4.41981e-06	3.3257e-06
g__Micrococcus	6.0169e-06	2.21038e-06	2.02174e-05
g__Phycocomes	6.01606e-06	6.89018e-06	2.41001e-05
g__Crinalium	6.01142e-06	5.25017e-06	7.50608e-06
g__Nodularia	6.00329e-06	3.31276e-06	1.65852e-05
g__Pleionea	6.00208e-06	2.83347e-06	9.34382e-07
g__Gallibacterium	6.00089e-06	7.8939e-06	3.31318e-06
o__Kordiimonadales;unclassified	5.9995e-06	4.77287e-06	7.48758e-07
g__Gracilibacillus	5.99656e-06	6.7848e-06	1.55675e-05
g__Porticoccus	5.98657e-06	4.12257e-06	2.0036e-06
g__Rahnella	5.94363e-06	4.12601e-06	6.95717e-06
g__Anaerobranca	5.91715e-06	8.95085e-06	3.80596e-06
g__Austwickia	5.90952e-06	7.72765e-06	9.04071e-06
g__Cnuibacter	5.87997e-06	8.0916e-06	2.29984e-05
g__Advenella	5.87106e-06	1.10761e-05	6.13303e-06
g__Cognatiyoonia	5.86504e-06	6.65859e-06	1.94935e-05
g__Lentisphaera	5.85611e-06	9.30307e-06	5.31843e-06
f__Salinarimonadaceae;unclassified	5.85585e-06	7.74555e-06	5.46833e-06
g__Belliella	5.85085e-06	1.26267e-06	5.70889e-06
p__Candidatus_Yonathbacteria;unclassified	5.82409e-06	1.36292e-05	5.23921e-05
g__Mastigocoleus	5.80529e-06	3.35422e-06	1.59158e-06
g__Kozakia	5.76913e-06	2.94622e-05	3.09489e-06
g__Tepidimicrobium	5.76712e-06	3.03023e-06	6.50587e-06
g__Rudanella	5.76376e-06	1.62128e-06	0
g__Rugosibacter	5.75112e-06	2.51697e-06	1.49065e-07
g__Psychrobacillus	5.74038e-06	3.46593e-06	2.31436e-06
g__Pelotomaculum	5.72165e-06	5.93446e-06	1.13647e-05
g__Mesotoga	5.68856e-06	4.60532e-06	2.20352e-05
g__Amnimonas	5.66681e-06	1.57975e-06	2.02386e-06
g__Motiliproteus	5.66136e-06	1.08746e-05	3.02489e-06
g__Sunxiuqinia	5.65458e-06	1.57566e-05	1.35728e-05
g__Desulfotalea	5.65338e-06	5.31082e-06	3.84377e-06
g__Myceligenerans	5.62455e-06	3.47267e-06	1.1902e-05
g__Tateyamaria	5.62062e-06	3.65944e-06	1.04632e-05
g__Demetria	5.60394e-06	3.51357e-06	1.45958e-05
g__Alishewanella	5.5825e-06	2.94771e-06	3.57384e-06
g__Pseudothermotoga	5.56467e-06	3.95303e-06	6.87537e-06
f__Rhizobiaceae;unclassified	5.5553e-06	9.01961e-06	7.00518e-06
g__Spirulina	5.55147e-06	4.82865e-06	2.07016e-05
p__Candidatus_Zambryskibacteria;unclassified	5.51488e-06	1.93839e-05	9.90638e-05
g__Tuberibacillus	5.50828e-06	7.94173e-06	1.09103e-05
g__Candidatus_Electrothrix	5.48239e-06	6.46032e-06	1.35524e-05
g__Methanonatronarchaeum	5.48233e-06	1.2896e-06	1.86554e-06
c__Candidatus_Marinamargulisbacteria;unclassified	5.47347e-06	3.21706e-06	7.79793e-06
g__Echinicola	5.46789e-06	1.80384e-06	6.74157e-06
g__Pseudorhodobacter	5.44735e-06	1.36735e-05	7.18653e-06
g__Methanolacinia	5.43985e-06	9.25646e-06	1.07078e-05
g__Cuspidothrix	5.41761e-06	8.87966e-06	1.31277e-05
g__Leptonema	5.40476e-06	3.88145e-06	1.17473e-05
g__Methanomethylovorans	5.40394e-06	3.40309e-06	1.7942e-05
g__Teredinibacter	5.40358e-06	4.58212e-06	1.20262e-05
g__Tatumella	5.38917e-06	1.98648e-06	1.70178e-05
g__Cellulosilyticum	5.37994e-06	1.775e-06	7.41637e-06
g__Tolumonas	5.32227e-06	1.01671e-05	1.22963e-06
g__Pararheinheimera	5.31992e-06	2.62073e-06	1.74977e-06
g__Enterospora	5.31741e-06	8.51647e-07	3.26537e-07
g__Halolamina	5.31311e-06	9.96727e-06	1.65525e-05
p__Candidatus_Curtissbacteria;unclassified	5.29779e-06	1.06586e-05	6.20027e-05
c__Epsilonproteobacteria;unclassified	5.2934e-06	1.57815e-06	3.0689e-06
p__Fibrobacteres;unclassified	5.28945e-06	5.18377e-06	1.04274e-05
g__Elizabethkingia	5.27953e-06	4.04943e-06	2.07067e-05
g__Gulosibacter	5.26328e-06	3.59365e-06	1.12903e-05
o__Bacteroidales;unclassified	5.24576e-06	8.89553e-06	2.24146e-05
g__Fervidicola	5.24266e-06	2.98471e-06	4.76872e-06
g__Butyricicoccus	5.22941e-06	5.53852e-06	5.3834e-06
g__Dolichospermum	5.21598e-06	5.19645e-06	3.1325e-06
p__Candidatus_Chisholmbacteria;unclassified	5.17859e-06	8.02703e-06	4.25073e-06
g__Thalassobium	5.14901e-06	6.16623e-06	7.07793e-06
c__Fusobacteriia;unclassified	5.14833e-06	1.52947e-06	4.75693e-06
g__Thiomicrorhabdus	5.14683e-06	5.3511e-06	5.06069e-06
o__Rickettsiales;unclassified	5.09057e-06	2.22622e-06	5.44917e-06
g__Palaeococcus	5.05976e-06	3.36189e-06	1.69882e-05
g__Tersicoccus	5.05214e-06	5.54338e-06	1.40764e-05
g__Magnetofaba	5.05009e-06	1.00832e-05	1.33647e-05
g__Alcaligenes	5.04034e-06	7.73423e-06	1.15316e-05
g__Mycoplana	5.02627e-06	5.3457e-06	2.32415e-06
o__Cytophagales;unclassified	5.02574e-06	4.52482e-06	1.13341e-05
g__Candidatus_Methanohalarchaeum	5.00558e-06	3.0706e-06	5.37235e-06
g__Corynespora	4.98985e-06	4.55771e-06	1.93447e-06
g__Oceaniovalibus	4.97919e-06	7.96434e-06	0
g__Bilophila	4.96648e-06	5.02816e-06	7.57165e-06
g__Leisingera	4.96146e-06	6.17705e-06	1.74663e-05
g__Solirubrum	4.95433e-06	3.77626e-06	1.86122e-06
g__Mesoaciditoga	4.95171e-06	5.57994e-06	1.73942e-05
g__Veillonella	4.95124e-06	2.9899e-06	1.33326e-05
g__Candidatus_Nitromaritima	4.9305e-06	4.24622e-06	6.25114e-06
f__Phycodnaviridae;unclassified	4.92162e-06	2.4932e-06	3.35344e-06
g__Butyrivibrio	4.90868e-06	2.04812e-06	2.71912e-05
g__Candidatus_Altiarchaeum	4.90858e-06	5.91835e-06	3.8068e-06
f__Litoricolaceae;unclassified	4.90455e-06	3.95189e-06	2.84019e-06
g__Natronorubrum	4.90221e-06	1.01074e-05	1.49534e-05
g__Millisia	4.89225e-06	2.48568e-06	4.09055e-06
g__Endozoicomonas	4.88833e-06	1.35176e-05	1.60173e-05
g__Alkaliphilus	4.88746e-06	1.43497e-06	3.46206e-06
g__Pontivivens	4.87341e-06	3.56069e-06	3.54066e-06
g__Gilvimarinus	4.87085e-06	7.05691e-06	1.5426e-06
g__Rossellomorea	4.85696e-06	4.48071e-06	4.75448e-06
g__Tamlana	4.85002e-06	0	4.97667e-06
g__Actibacterium	4.81649e-06	3.15835e-06	3.2231e-06
g__Cytobacillus	4.79487e-06	1.29077e-05	1.10825e-05
g__Tanisvirus	4.7804e-06	6.231e-06	9.50595e-06
g__Aquidulcibacter	4.77796e-06	8.63519e-06	6.80418e-06
p__Candidatus_Blackburnbacteria;unclassified	4.76747e-06	1.93348e-06	2.47627e-05
g__Siccationidurans	4.76583e-06	4.24546e-06	1.22179e-06
g__Spongiibacter	4.76082e-06	1.2073e-06	1.1278e-05
g__Pseudoduganella	4.75738e-06	3.83051e-06	5.40349e-06
g__Enemella	4.73602e-06	3.48768e-06	1.66045e-05
g__Anaeromicrobium	4.70982e-06	5.40558e-06	6.90749e-06
g__Coleophoma	4.70848e-06	4.24976e-06	1.38182e-05
g__Amphiamblys	4.69458e-06	0	1.28305e-06
g__Desulfurobacterium	4.69219e-06	3.22521e-06	4.23954e-06
g__Miniimonas	4.67932e-06	6.09779e-06	7.03188e-06
g__Glaesserella	4.6434e-06	0	1.84975e-06
g__Marinovum	4.64017e-06	4.32354e-06	3.61331e-06
g__Enterocloster	4.63756e-06	5.97628e-06	6.6553e-06
g__Thiovulum	4.62441e-06	4.62563e-06	6.64178e-07
f__Halieaceae;unclassified	4.61851e-06	6.60825e-06	3.0632e-06
g__Natronoarchaeum	4.61152e-06	5.58862e-06	3.31979e-06
g__Sediminispirochaeta	4.60696e-06	2.04065e-06	1.15843e-05
p__Candidatus_Lindowbacteria;unclassified	4.60264e-06	8.83172e-06	1.38846e-05
g__Lyngbya	4.59978e-06	7.4628e-06	2.51673e-06
g__Coprococcus	4.59714e-06	2.5864e-06	5.23166e-06
g__Methanococcoides	4.59059e-06	5.80095e-06	1.33176e-05
g__Granulicoccus	4.58834e-06	3.79137e-06	8.03261e-06
g__Citromicrobium	4.5858e-06	3.40119e-06	9.36683e-06
g__Providencia	4.58356e-06	5.79851e-06	4.10666e-06
g__Megamonas	4.57302e-06	2.05033e-06	0
g__Flaviflexus	4.57285e-06	5.09405e-06	1.11415e-05
g__Fervidobacterium	4.57107e-06	2.6935e-06	4.33243e-06
g__Syncephalastrum	4.56922e-06	6.81678e-07	0
f__Flavobacteriaceae;unclassified	4.56687e-06	2.54359e-06	1.55216e-05
g__Alteribacillus	4.5629e-06	2.35064e-06	6.58604e-06
p__Candidatus_Wildermuthbacteria;unclassified	4.55045e-06	1.24452e-05	8.41081e-06
p__Candidatus_Doudnabacteria;unclassified	4.5376e-06	1.61907e-05	0.000256115
g__Pseudodonghicola	4.53386e-06	2.22052e-06	0
g__Pseudokineococcus	4.53268e-06	6.74752e-06	1.42806e-05
g__Chachezhania	4.53253e-06	7.53951e-06	0
g__Qipengyuania	4.52606e-06	2.44707e-06	2.25048e-06
g__Balneola	4.5225e-06	5.95435e-06	5.99393e-06
g__Hippea	4.501e-06	3.66549e-06	5.62487e-06
g__Jahnella	4.48342e-06	4.33163e-06	1.49281e-05
g__Caldivirga	4.47593e-06	1.01172e-05	1.48251e-05
g__Candidatus_Thioglobus	4.46638e-06	2.52031e-06	2.17251e-07
g__Bingvirus	4.46083e-06	7.94464e-06	1.62339e-05
g__Caldibacillus	4.45882e-06	1.51216e-05	1.32109e-05
g__Thalassobacillus	4.45098e-06	2.54235e-06	1.30803e-05
g__Methanoplanus	4.40348e-06	1.12517e-06	0
g__Candidatus_Izimaplasma	4.39718e-06	2.38951e-06	6.36398e-06
g__Proteiniclasticum	4.36028e-06	3.96591e-06	5.99882e-06
g__Mobilisporobacter	4.35356e-06	6.13766e-06	3.01689e-06
g__Alkalimonas	4.35166e-06	4.09455e-06	3.97272e-06
g__Xenococcus	4.33927e-06	1.5947e-05	5.63023e-06
g__Hydrobacter	4.32878e-06	0	1.34645e-05
g__Methanothermococcus	4.32004e-06	4.41659e-06	1.9986e-05
g__Desulforhopalus	4.29623e-06	5.3844e-06	1.46699e-05
g__Halopenitus	4.28985e-06	2.0305e-06	8.31152e-06
g__Verrucosispora	4.2857e-06	4.17802e-06	3.51127e-06
g__Fromanvirus	4.2751e-06	4.80912e-06	1.76202e-05
g__Parasutterella	4.27208e-06	0	3.86875e-06
g__Kiritimatiella	4.27078e-06	7.36435e-06	1.90701e-05
g__Veronia	4.25491e-06	2.66703e-06	0
g__Xylanimicrobium	4.2548e-06	1.11433e-06	1.3461e-05
g__Malonomonas	4.24153e-06	5.26829e-07	1.23858e-05
g__Saitozyma	4.23279e-06	1.6965e-06	1.27339e-06
g__Pararhizobium	4.20417e-06	7.38355e-06	9.43496e-06
o__Mycoplasmatales;unclassified	4.19673e-06	3.35777e-06	3.57709e-06
g__Enterovibrio	4.18596e-06	1.50262e-06	4.73024e-07
g__Desulfospira	4.18058e-06	7.87018e-06	4.40325e-06
g__Maribacter	4.17012e-06	1.11104e-05	5.16529e-06
g__Candidatus_Moanabacter	4.15197e-06	4.34681e-06	4.79472e-06
g__Sulfurospirillum	4.14747e-06	3.12411e-06	1.31902e-06
g__Dongshaea	4.14522e-06	6.90384e-06	2.86473e-06
g__Elusimicrobium	4.13679e-06	1.69797e-06	3.59686e-06
g__Litorimonas	4.13117e-06	3.18816e-06	3.96031e-06
g__Pseudobutyrivibrio	4.13005e-06	5.71992e-06	3.17311e-06
g__Cheoctovirus	4.12648e-06	6.25527e-06	7.49808e-06
g__Coprothermobacter	4.12366e-06	1.02342e-05	1.23287e-05
g__Halorientalis	4.12185e-06	4.48421e-06	7.8987e-06
g__Intestinimonas	4.11629e-06	1.19554e-06	2.23183e-07
g__Dissulfuribacter	4.1097e-06	3.96302e-06	1.18706e-05
p__Candidatus_Andersenbacteria;unclassified	4.10649e-06	4.11145e-06	1.60355e-05
g__Candidatus_Thiosymbion	4.09021e-06	3.92306e-06	8.46314e-06
g__Lipomyces	4.08897e-06	3.74127e-06	0
g__Neptunicoccus	4.08897e-06	5.6618e-06	2.79496e-06
g__Tenacibaculum	4.08795e-06	2.48286e-06	8.63321e-06
g__Thermovenabulum	4.08499e-06	3.85445e-06	1.45424e-05
g__Pseudorhizobium	4.08437e-06	6.17783e-06	4.84297e-06
g__Anaerococcus	4.07896e-06	3.2245e-06	0
g__Propionicimonas	4.07606e-06	1.22864e-05	2.5726e-05
g__Octadecabacter	4.07231e-06	4.82245e-06	3.95466e-06
g__Protaetiibacter	4.05218e-06	2.38084e-06	1.54152e-05
g__Hydrogenimonas	4.04645e-06	7.08009e-06	6.55748e-06
g__Photorhabdus	4.04008e-06	6.54114e-06	1.47547e-05
g__Acetanaerobacterium	4.00683e-06	0	7.70486e-07
g__Porphyromonas	4.00175e-06	1.56571e-06	5.52272e-06
g__Candidatus_Formimonas	3.99799e-06	4.48595e-06	4.96272e-06
g__Cesiribacter	3.97105e-06	4.84965e-06	1.60596e-05
g__Paraperlucidibaca	3.97055e-06	3.44952e-06	1.64381e-06
g__Tychonema	3.95099e-06	1.67299e-06	8.14876e-06
g__Chloroherpeton	3.94997e-06	1.098e-06	3.06629e-07
g__Poseidonocella	3.94948e-06	0	0
g__Thalassorhabdomicrobium	3.94294e-06	5.7818e-06	2.1509e-06
g__Corticimicrobacter	3.92791e-06	1.97122e-06	1.71982e-07
g__Anaerotignum	3.92737e-06	4.68054e-06	1.04109e-06
g__Acidaminococcus	3.92459e-06	5.84968e-06	2.90814e-06
g__Catenovulum	3.9088e-06	0	7.54156e-06
p__Candidatus_Gribaldobacteria;unclassified	3.90825e-06	5.89798e-06	1.42303e-05
g__Chroogloeocystis	3.89174e-06	9.87027e-06	1.0802e-05
g__Desulfotignum	3.89119e-06	2.44018e-06	1.90602e-06
g__Parvibium	3.86424e-06	3.2182e-06	2.94143e-06
g__Proteiniborus	3.8622e-06	3.22771e-06	1.28063e-06
g__Massilibacterium	3.85763e-06	4.48045e-06	2.56674e-06
g__Chrysosporum	3.8529e-06	3.58765e-06	0
g__Pelagimonas	3.84199e-06	2.82283e-06	3.99174e-06
g__Falsibacillus	3.83542e-06	4.03126e-06	1.0522e-05
g__Thermovirga	3.83208e-06	2.38208e-06	1.35228e-05
g__Fulvimarina	3.81613e-06	1.43205e-06	1.03014e-05
g__Pseudohaliea	3.81393e-06	2.85813e-06	3.81308e-06
g__Baaleninema	3.80257e-06	2.34522e-06	2.26271e-06
f__Leptolyngbyaceae;unclassified	3.80076e-06	3.05848e-06	2.69405e-06
g__Dendrosporobacter	3.79737e-06	5.39855e-06	7.10442e-06
g__Natronohydrobacter	3.7932e-06	1.13748e-05	4.71993e-06
g__Phaselicystis	3.78594e-06	3.26046e-06	5.7223e-06
g__Candidatus_Chrysopegis	3.77496e-06	6.011e-06	4.89357e-06
g__Leeuwenhoekiella	3.77123e-06	0	3.51935e-06
g__Adlercreutzia	3.768e-06	1.84018e-06	0
g__Salacisavirus	3.76709e-06	7.75915e-06	1.16567e-06
g__Subtercola	3.75799e-06	6.7101e-06	1.55715e-05
g__Guyparkeria	3.74866e-06	3.49137e-06	2.57073e-06
g__Halomicrobium	3.74803e-06	8.19768e-06	1.31064e-05
g__Natronococcus	3.73114e-06	4.30383e-06	5.635e-06
g__Metabacillus	3.72833e-06	3.66808e-06	9.59767e-06
g__Lachnoclostridium	3.7197e-06	3.20638e-06	7.88602e-06
g__Verminephrobacter	3.71314e-06	3.54194e-06	5.1859e-06
g__Yimella	3.70578e-06	2.71657e-06	1.16552e-05
g__Allomyces	3.69254e-06	2.10817e-06	4.91802e-06
g__Candidatus_Magnetoglobus	3.68543e-06	2.241e-06	2.8216e-06
g__Salinibacterium	3.67685e-06	5.02582e-06	1.01688e-05
g__Alkalilacustris	3.67298e-06	1.86022e-06	3.59478e-06
g__Oscillibacter	3.66467e-06	1.18568e-06	4.47592e-06
g__Moritella	3.66414e-06	2.23399e-06	4.24741e-06
[truncated: 819 more rows]

## Sheet: Species-Relative aboundance
Taxonomy	C	CK	CY
s__Acidobacteria_bacterium	0.295537	0.263325	0.132758
s__Gemmatimonadetes_bacterium	0.0455434	0.0342342	0.0302884
s__Candidatus_Rokubacteria_bacterium	0.0241177	0.0261703	0.0148156
s__Chloroflexi_bacterium	0.0227112	0.0261823	0.0351045
s__Gammaproteobacteria_bacterium_13_2_20CM_66_19	0.0213717	0.0129975	0.00517766
s__Bradyrhizobium_erythrophlei	0.0203222	0.0184258	0.0318788
s__Verrucomicrobia_bacterium	0.0160278	0.0166689	0.0196837
s__Proteobacteria_bacterium	0.0143942	0.0102045	0.00971777
s__Pseudolabrys_taiwanensis	0.0135491	0.0190436	0.00711368
s__Acidobacteriia_bacterium_AA117	0.0127327	0.0142176	0.00220016
s__Deltaproteobacteria_bacterium	0.00994876	0.00703204	0.00687849
s__Actinobacteria_bacterium_13_2_20CM_2_66_6	0.00926941	0.0100458	0.0313457
s__Actinobacteria_bacterium_13_1_20CM_4_69_9	0.00914066	0.0129498	0.0275704
s__Sphingomonas_sp_URHD0057	0.00883099	0.0199306	0.0111749
s__Chloroflexi_bacterium_RBG_16_70_13	0.00862486	0.0105272	0.0149891
s__Gaiella_occulta	0.00752104	0.0103629	0.0209138
s__Candidatus_Nitrosotalea_devanaterra	0.00658867	0.00432852	0.00651377
s__Chloroflexi_bacterium_RBG_16_72_14	0.00600026	0.00711894	0.015179
s__Haliangium_ochraceum	0.00509996	0.00305212	0.00173666
s__Betaproteobacteria_bacterium_13_1_40CM_4_64_4	0.00488278	0.00511895	0.00094337
s__Nitrospira_japonica	0.00455306	0.00470869	0.00151696
s__Candidatus_Eremiobacteraeota_bacterium	0.00410608	0.00362233	0.0113423
s__Chloroflexi_bacterium_RBG_16_69_14	0.00391693	0.00457131	0.00961789
s__bacterium_HR33	0.00368462	0.00414203	0.00206495
s__Betaproteobacteria_bacterium_13_1_20CM_3_63_8	0.00361279	0.00361194	0.000785188
s__Chloroflexi_bacterium_UTCFX4	0.00354654	0.00474386	0.00186001
s__uncultured_bacterium	0.00331694	0.00356978	0.00315099
s__Candidatus_Eremiobacter_sp_RRmetagenome_bin22	0.00331178	0.00331642	0.00333644
s__Pseudolabrys_sp_Root1462	0.00330487	0.00466176	0.00176286
s__Actinobacteria_bacterium_13_2_20CM_68_14	0.00321416	0.00450354	0.0095551
s__Actinomycetia_bacterium	0.00317419	0.00363458	0.00813406
s__Pseudonocardiales_bacterium	0.00314597	0.00310958	0.00594847
s__Alphaproteobacteria_bacterium_13_2_20CM_2_64_7	0.00313988	0.00401281	0.00284727
s__Chloroflexi_bacterium_RBG_16_56_8	0.0030509	0.00397304	0.00143849
s__Gaiella_sp_SCGC_AG-212-M14	0.00300964	0.0042488	0.00937077
s__Rhodoplanes_sp_Z2-YC6860	0.00286435	0.00363732	0.00216981
s__Chloroflexi_bacterium_CSP1-4	0.00284927	0.00359528	0.00783786
s__Candidatus_Sulfotelmatobacter_kueseliae	0.00284898	0.00255759	0.000686476
s__Actinobacteria_bacterium_RBG_16_68_12	0.00279612	0.00366064	0.00803792
s__Occallatibacter_savannae	0.00261669	0.00232451	0.00310917
s__Acidobacteriia_bacterium	0.00254884	0.00191101	0.00204699
s__Rudaea_cellulosilytica	0.00250114	0.0024981	0.00104931
s__Candidatus_Koribacter_versatilis	0.00240894	0.0030275	0.0013515
s__Candidatus_Dormibacteraeota_bacterium	0.0023604	0.00276873	0.00816084
s__Acidocella_aminolytica	0.00230446	0.00144511	0.000130109
s__Alphaproteobacteria_bacterium_62-8	0.00227529	0.0025393	0.000933439
s__Alphaproteobacteria_bacterium_65-7	0.00226206	0.00242449	0.00128435
s__Sorangium_cellulosum	0.00222995	0.00175556	0.00340778
s__Rhizomicrobium_sp_SCGC_AG-212-E05	0.0022188	0.00230587	0.00122795
s__Nitrospira_moscoviensis	0.00205026	0.00212236	0.000647578
s__Pseudolabrys_sp_GY_H	0.00200159	0.00284781	0.000909634
s__Acidobacteria_bacterium_13_1_40CM_4_58_4	0.00196506	0.00187756	0.000618928
s__Chloroflexi_bacterium_GWC2_73_18	0.00187471	0.00226147	0.0053785
s__Gemmatimonadetes_bacterium_GWC2_71_10	0.00183566	0.0019697	0.000409498
s__Geothrix_fermentans	0.00174018	0.000452395	0.00324768
s__Chloroflexi_bacterium_RBG_16_68_14	0.0017273	0.00245323	0.00400462
s__Myxococcaceae_bacterium	0.00171639	0.00194683	0.00103073
s__Anaerolineae_bacterium	0.0017104	0.00197108	0.0018019
s__Anaeromyxobacter_sp_Fw109-5	0.00170859	0.00157464	0.000741728
s__Gemmatirosa_kalamazoonesis	0.00167843	0.00150504	0.0023423
s__Nitrospira_sp_SCGC_AG-212-E16	0.00159835	0.00154714	0.000464814
s__Anaerolineaceae_bacterium	0.00159798	0.00169172	0.00158281
s__bacterium	0.00153512	0.00143912	0.00175454
s__Gemmatimonadetes_bacterium_SCN_70-22	0.0015193	0.00127506	0.00260182
s__Gemmatimonadetes_bacterium_21-71-4	0.00148013	0.00127358	0.00680401
s__Ferruginibacter_sp_BO-59	0.00147916	0.000615126	0.00583811
s__Nitrospiraceae_bacterium	0.00147325	0.00156101	0.000512819
s__Edaphobacter_aggregans	0.00146789	0.00129819	0.000897217
s__Candidatus_Eisenbacteria_bacterium_RBG_16_71_46	0.00145972	0.00104235	0.000176755
s__Xanthomonadales_bacterium	0.00144073	0.0010599	0.000621234
s__Alphaproteobacteria_bacterium_64-11	0.00134018	0.00145728	0.000774067
s__Planctomycetes_bacterium	0.00133236	0.00125863	0.00198283
s__Nitrospirae_bacterium_RBG_19FT_COMBO_58_9	0.00130011	0.00129105	0.000366148
s__Candidatus_Dormibacter_sp_RRmetagenome_bin12	0.00128801	0.00161454	0.00348347
s__Gemmatimonadetes_bacterium_GWC2_71_9	0.00126993	0.00126119	0.000303453
s__Ktedonosporobacter_rubrisoli	0.00124025	0.00123215	0.00328728
s__Acidobacteria_bacterium_SCGC_AG-212-P17	0.00122037	0.001354	0.000165751
s__Conexibacter_woesei	0.00120693	0.00128523	0.00939002
s__Anaeromyxobacter_sp_RBG_16_69_14	0.00119053	0.00103757	0.000483829
s__Myxococcales_bacterium_68-20	0.00116979	0.000947361	0.00275257
s__Gemmatimonadetes_bacterium_HGW-Gemmatimonadetes-1	0.00116876	0.000905346	0.000850309
s__Ktedonobacter_racemifer	0.00115097	0.00117344	0.00289987
s__Gammaproteobacteria_bacterium	0.00109829	0.000829361	0.000850095
s__Chloroflexi_bacterium_13_1_20CM_2_59_7	0.00108928	0.00132349	0.000375117
s__Acidimicrobiales_bacterium	0.00107464	0.00125195	0.00329324
s__Gemmatimonadetes_bacterium_13_1_40CM_70_11	0.00105719	0.00060337	0.000273816
s__Actinobacteria_bacterium_13_1_20CM_3_68_10	0.00105625	0.00145866	0.00301531
s__Chloroflexi_bacterium_RBG_16_63_12	0.00105597	0.00126929	0.000613639
s__Phenylobacterium_hankyongense	0.00104051	0.00105372	0.000483473
s__Actinobacteria_bacterium_13_1_20CM_4_68_12	0.00100882	0.00142994	0.00309139
s__Chloroflexi_bacterium_13_1_40CM_4_68_4	0.0010059	0.00160484	0.000881805
s__Nitrospirae_bacterium	0.00100589	0.00093984	0.000393791
s__Phenylobacterium_soli	0.0010005	0.00101702	0.000447979
s__Actinobacteria_bacterium_13_1_40CM_66_12	0.00099546	0.00108228	0.00335508
s__Roseiarcus_fermentans	0.000993729	0.000753604	0.00183521
s__Actinobacteria_bacterium_21-73-9	0.000988311	0.00132022	0.00645835
s__Acidobacteriales_bacterium_13_2_20CM_55_8	0.000987955	0.00122935	0.000401937
s__Alphaproteobacteria_bacterium_13_1_20CM_3_64_12	0.00097896	0.000860886	0.000591098
s__Ignavibacteriae_bacterium	0.000967813	0.00148168	0.000326106
s__Acidobacteria_bacterium_13_1_20CM_4_56_7	0.000961326	0.000917032	0.00118648
s__Solirubrobacterales_bacterium	0.000957354	0.00119983	0.00308175
s__Myxococcales_bacterium	0.000948841	0.000702177	0.00149112
s__Candidatus_Sulfotelmatobacter_sp_SbA7	0.000936753	0.00102412	0.00029063
s__Nakamurella_multipartita	0.000935987	0.000426274	0.000419372
s__Candidatus_Nitrosotalea_sinensis	0.000918868	0.000553929	0.000801174
s__Betaproteobacteria_bacterium_RIFCSPLOWO2_12_FULL_65_14	0.000907711	0.00153942	0.000430286
s__Burkholderiales_bacterium	0.00088713	0.000795834	0.00043062
s__Candidatus_Nitrosotalea_okcheonensis	0.000880311	0.000562409	0.000930282
s__Bradyrhizobium_lablabi	0.000872413	0.000851254	0.000930817
s__Alphaproteobacteria_bacterium	0.00086357	0.000882649	0.000870034
s__uncultured_bacterium_5G12	0.000850537	0.00109199	0.00179657
s__Acidobacteria_bacterium_13_2_20CM_57_17	0.000849192	0.000517323	0.00018728
s__Geobacter_sp	0.000823707	0.000911413	0.000420292
s__Pseudorhodoplanes_sinuspersici	0.000790208	0.00094973	0.000566825
s__Polyangiaceae_bacterium_UTPRO1	0.000785735	0.000700097	0.000869204
s__Bradyrhizobium_sp_Tv2a-2	0.000782112	0.000706629	0.000989007
s__Pseudolysobacter_antarcticus	0.000778561	0.000841115	0.000323923
s__Phenylobacterium_zucineum	0.000765463	0.000903801	0.000412888
s__Alphaproteobacteria_bacterium_RBG_16_64_48	0.000740785	0.000747782	0.000836245
s__Solirubrobacter_sp_URHD0082	0.000736863	0.00092066	0.00237732
s__Thermoplasmata_archaeon	0.000729779	0.000716812	0.00192059
s__Actinobacteria_bacterium_RBG_16_67_10	0.000724399	0.0010648	0.00186697
s__Nitrospira_lenta	0.000706729	0.000705359	0.000224069
s__Acidobacteria_bacterium_13_1_40CM_4_57_6	0.000701618	0.00042201	0.000133391
s__Methanomicrobiales_archaeon_HGW-Methanomicrobiales-1	0.000700604	0.00096072	0.000931002
s__Gemmatimonadetes_bacterium_RBG_16_66_8	0.000700317	0.000574925	0.00020817
s__Euryarchaeota_archaeon_RBG_19FT_COMBO_69_17	0.000696246	0.000550926	0.00242139
s__bacterium_HR30	0.000693468	0.000653828	0.000770331
s__Stella_humosa	0.000692376	0.000623107	0.000703534
s__Inquilinus_limosus	0.000673862	0.000649461	0.000552737
s__Candidatus_Nitrosotalea_bavarica	0.00065345	0.000607033	0.000465795
s__Hyphomicrobiales_bacterium	0.000653211	0.0007059	0.000543184
s__Gemmatimonadetes_bacterium_RIFCSPLOWO2_02_FULL_71_11	0.000653118	0.000643644	0.000205725
s__Nevskia_soli	0.000647285	0.000434131	0.000253863
s__Methyloceanibacter_superfactus	0.000645453	0.000717314	0.000751907
s__Gemmatimonas_sp_SG8_28	0.000644755	0.000509982	0.000479294
s__Labilithrix_luteola	0.000643755	0.000469411	0.0013253
s__Cyanobacteria_bacterium_13_1_40CM_2_61_4	0.000641686	0.00061022	0.000656142
s__Dictyobacter_aurantiacus	0.000641592	0.000630806	0.00161932
s__Gammaproteobacteria_bacterium_SG8_30	0.000635687	0.000471011	0.00019415
s__Caulobacter_mirabilis	0.000630519	0.000721553	0.000315014
s__Steroidobacter_soli	0.000630065	0.000394404	0.0002415
s__Caldilineae_bacterium	0.000612186	0.000773148	0.000605248
s__Gemmatimonadetes_bacterium_RIFCSPLOWO2_12_FULL_68_9	0.000599657	0.000460957	0.000411213
s__Planctomycetaceae_bacterium	0.00059273	0.000608201	0.000517525
s__Mizugakiibacter_sediminis	0.000582575	0.000506142	0.00022111
s__Blastocatellia_bacterium_AA13	0.000581497	0.000526725	0.000346776
s__Gemmatimonadetes_bacterium_13_1_40CM_4_69_8	0.000565752	0.000378363	0.000136301
s__Betaproteobacteria_bacterium	0.000551503	0.000615033	0.000341969
s__Tengunoibacter_tsumagoiensis	0.000550241	0.00052532	0.00147825
s__Calditrichaeota_bacterium	0.00055012	0.000540415	0.000467048
s__Xanthomonadaceae_bacterium	0.000547305	0.000530637	0.000221167
s__Steroidobacter_denitrificans	0.00054667	0.00045631	0.000233263
s__Rhodopila_globiformis	0.000542707	0.00110978	0.000448342
s__Bacteroidetes_bacterium	0.000535888	0.000399176	0.000924768
s__Candidatus_Sulfopaludibacter_sp_SbA4	0.000529608	0.00053874	0.000308338
s__Caulobacteraceae_bacterium	0.000528777	0.000556999	0.000235006
s__Actinobacteria_bacterium_13_1_20CM_3_68_9	0.000527904	0.000696804	0.00162134
s__Enhydrobacter_aerosaccus	0.000525951	0.0005353	0.000564636
s__Methanoregulaceae_archaeon	0.000525787	0.000779918	0.000796626
s__Thermogemmatispora_tikiterensis	0.000522127	0.00050209	0.00142116
s__Edaphobacter_modestus	0.000522106	0.000406377	0.000251514
s__Latescibacteria_bacterium_DG_63	0.000517742	0.000295352	8.91099e-05
s__Acidobacteria_bacterium_13_1_20CM_58_21	0.00050798	0.000352675	0.0002755
s__Sphaerobacter_thermophilus	0.000505595	0.000545219	0.00117582
s__Sphingomonas_sp_HMF7854	0.000503469	0.00105276	0.000858798
s__Phenylobacterium_sp_SCN_70-31	0.000503284	0.000482878	0.000211185
s__Chloroflexi_bacterium_13_1_40CM_68_21	0.000500768	0.000788987	0.000371832
s__Blastocatellia_bacterium	0.000497645	0.000487698	0.00033447
s__Candidatus_Sulfotelmatomonas_gaucii	0.00049544	0.000426825	0.000406457
s__Dictyobacter_kobayashii	0.000494289	0.00048482	0.00131298
s__Desulfobacteraceae_bacterium	0.000493312	0.000548742	0.000357161
s__Betaproteobacteria_bacterium_RIFCSPLOWO2_12_FULL_62_58	0.000489813	0.000519288	0.000222117
s__Pedosphaera_parvula	0.000489763	0.00035733	0.00179981
s__Sandaracinus_amylolyticus	0.000486601	0.000319064	0.000436283
s__Euryarchaeota_archaeon_RBG_16_67_27	0.000482319	0.000416385	0.0016085
s__Chloroflexi_bacterium_RBG_16_51_16	0.000479444	0.000538506	0.000496442
s__Steroidobacter_cummioxidans	0.000475611	0.000280601	0.000167777
s__candidate_division_KSB1_bacterium	0.000463719	0.000482826	0.000249908
s__Acidobacteria_bacterium_RIFCSPLOWO2_12_FULL_60_22	0.000462412	0.000579331	0.000357287
s__Hyphomicrobiaceae_bacterium	0.000453214	0.000510238	0.00039405
s__Dyella_thiooxydans	0.000448803	0.000879096	0.000178369
s__Solirubrobacter_soli	0.000445904	0.00062677	0.00138926
s__Streptomyces_hirsutus	0.000441338	0.000582094	0.000242512
s__Phenylobacterium_sp_Root700	0.000437956	0.000531222	0.000232888
s__Acidobacteria_bacterium_13_1_20CM_3_58_11	0.000437846	0.000257628	8.63717e-05
s__Candidatus_Rokubacteria_bacterium_GWC2_70_16	0.000436974	0.000496144	0.000128315
s__Singulisphaera_sp_GP187	0.0004266	0.000439689	0.000500076
s__bacterium_HR12	0.000424603	0.000741482	0.00115715
s__Chloroflexi_bacterium_13_1_40CM_66_19	0.000423357	0.000437171	0.00146565
s__Actinobacteria_bacterium_21-64-8	0.000422677	0.000615036	0.00452514
s__Acidobacteria_bacterium_RIFCSPLOWO2_02_FULL_61_28	0.000419962	0.00047045	0.000318541
s__Beijerinckiaceae_bacterium	0.000419715	0.000424562	0.000303335
s__Acidobacteria_bacterium_13_2_20CM_56_17	0.000413875	0.000368432	8.70746e-05
s__Cyanobacteria_bacterium_13_1_20CM_4_61_6	0.000413624	0.000363084	0.000461066
s__Betaproteobacteria_bacterium_RIFCSPLOWO2_12_FULL_64_23	0.000412229	0.000396441	0.000118446
s__Dictyobacter_alpinus	0.000408714	0.000425516	0.00105516
s__Archangium_gephyra	0.000404355	0.000264135	0.000428257
s__Rhodoblastus_sphagnicola	0.00039705	0.000266246	0.000128477
s__Bradyrhizobium_sp_URHD0069	0.000394949	0.000431578	0.000372661
s__Gemmatimonas_sp_SG8_17	0.000393294	0.000374919	0.000256458
s__Acidocella_sp_MX-AZ02	0.000392813	0.0025551	0.000110149
s__Acidisarcina_polymorpha	0.000391742	0.000347376	0.000225474
s__Ktedonobacter_sp_13_1_40CM_4_52_4	0.000389938	0.000416666	0.0010276
s__Gemmatimonas_sp_SM23_52	0.000386884	0.00032225	0.000213572
s__Dehalococcoidia_bacterium	0.000386774	0.000520077	0.000466685
s__Phenylobacterium_parvum	0.000384454	0.000441944	0.000161975
s__Betaproteobacteria_bacterium_SCGC_AG-212-J23	0.000382591	0.00075742	0.00010668
s__Phenylobacterium_sp_SCN_69-14	0.000381711	0.000363517	0.000163389
s__Betaproteobacteria_bacterium_RBG_16_66_20	0.0003781	0.000744085	0.000122294
s__Sphingomonas_edaphi	0.000377088	0.000840508	0.000612542
s__Rhodospirillales_bacterium_20-64-7	0.000375976	0.000646466	0.00030384
s__Acidobacteria_bacterium_13_1_20CM_3_53_8	0.000375604	0.000334457	0.000394835
s__Nitrolancea_hollandica	0.00037483	0.000391358	0.000821061
s__Steroidobacter_agariperforans	0.000372279	0.000265578	0.000180082
s__Chloroflexi_bacterium_13_1_40CM_67_9	0.000371902	0.000551656	0.000212747
s__Bacteroidetes_bacterium_13_1_20CM_4_60_6	0.000367403	0.000249175	0.000264717
s__Bradyrhizobium_sp_ARR65	0.000367114	0.000357365	0.000497666
s__Geobacter_uraniireducens	0.000366221	0.000439258	0.000209195
s__Nitrospira_sp_ST-bin5	0.000365586	0.000384164	0.000116497
s__Bradyrhizobium_sp_STM_3843	0.000363507	0.000345165	0.000426882
s__Ktedonobacter_sp_13_2_20CM_53_11	0.000363397	0.000404727	0.000934754
s__Acidipila_sp_4G-K13	0.000363234	0.000330027	0.00027604
s__Sandaracinaceae_bacterium	0.000361629	0.00021786	0.000416933
s__Kouleothrix_aurantiaca	0.000359456	0.000431947	0.000653807
s__Dyella_ginsengisoli	0.000358342	0.000711031	0.00015773
s__Gammaproteobacteria_bacterium_SG8_31	0.000355885	0.000171477	0.000203048
s__Chloroflexi_bacterium_RBG_16_57_11	0.000355593	0.000440497	0.000302547
s__Chloroflexi_bacterium_RBG_16_57_9	0.000354194	0.000428609	0.000192488
s__Luteitalea_pratensis	0.000349131	0.000376996	0.000233984
s__Chloroflexi_bacterium_13_1_40CM_4_65_16	0.000348629	0.000417602	0.00116299
s__Acidobacteriia_bacterium_SbA2	0.000347477	0.000321106	0.000191268
s__Minicystis_rosea	0.000346584	0.000269068	0.000445878
s__Jatrophihabitans_endophyticus	0.000345921	0.000503404	0.000533466
s__Silvibacterium_bohemicum	0.000344616	0.000293471	0.000180907
s__Nitrospira_sp_SG-bin1	0.000343693	0.000398203	0.000151513
s__Rhodoplanes_roseus	0.000342707	0.000442796	0.000267494
s__Terracidiphilus_gabretensis	0.00034155	0.000307713	0.00053871
s__Anaerolineae_bacterium_CG2_30_64_16	0.000340263	0.000452581	0.000323858
s__Acidobacteria_bacterium_RBG_16_70_10	0.000337247	0.000382719	0.0001061
s__Mesorhizobium_sp	0.000336032	0.000311236	0.000290923
s__Euryarchaeota_archaeon_RBG_16_68_13	0.000332897	0.000301606	0.0010804
s__Vitiosangium_sp_GDMCC_11324	0.000332458	0.000256869	0.000410855
s__Rhodopseudomonas_palustris	0.000330826	0.000386868	0.000272563
s__Zetaproteobacteria_bacterium	0.000330675	0.000326098	0.000234217
s__Tistlia_consotensis	0.000327468	0.000334257	0.000324255
s__Firmicutes_bacterium	0.000326706	0.000335668	0.000634058
s__Phenylobacterium_deserti	0.00032607	0.000331078	0.000159865
s__Candidatus_Saccharibacteria_bacterium	0.000326068	0.000604372	0.000924115
s__Bradyrhizobium_sp_35-63-5	0.000325941	0.000442008	0.000152518
s__Anaerolineae_bacterium_SM23_84	0.000325186	0.000472469	0.00021594
s__Bailinhaonella_thermotolerans	0.000322678	0.000307018	0.000654505
s__Chloroflexi_bacterium_HGW-Chloroflexi-6	0.000321317	0.00039414	0.000338143
s__Actinobacteria_bacterium_RBG_19FT_COMBO_70_19	0.000320409	0.000514947	0.000641691
s__Carbonactinospora_thermoautotrophica	0.00031994	0.000392284	0.00107819
s__Acidocella_facilis	0.000311968	0.00305824	0.000124271
s__Betaproteobacteria_bacterium_SG8_41	0.000311809	0.000361829	0.000141124
s__Bradyrhizobium_elkanii	0.00031169	0.000322874	0.000310442
s__Euryarchaeota_archaeon_RBG_16_68_12	0.000311192	0.000295643	0.00103868
s__Candidatus_Sulfopaludibacter_sp_SbA3	0.00031049	0.00029408	0.000200514
s__Candidatus_Bathyarchaeota_archaeon	0.000309186	0.000287982	0.000783669
s__Acidobacteriales_bacterium	0.000308207	0.000287711	8.96369e-05
s__Ardenticatenia_bacterium	0.000306862	0.00040649	0.000291087
s__Betaproteobacteria_bacterium_RIFCSPLOWO2_02_FULL_67_26	0.000305415	0.000313674	0.000165955
s__Bryobacter_aggregatus	0.000304782	0.000242945	8.77254e-05
s__Acidobacteria_bacterium_13_2_20CM_58_27	0.000304292	0.000203616	4.40417e-05
s__Burkholderia_pseudomallei	0.00030202	0.000214798	0.000180114
s__Azospirillum_sp_TSO22-1	0.000301785	0.000285414	0.000236621
s__Nitrospirae_bacterium_GWC2_56_14	0.000299555	0.000295505	5.27944e-05
s__Nannocystis_exedens	0.000297541	0.00021677	0.000376694
s__Chromatiales_bacterium	0.000297411	0.000109616	0.000134472
s__Alphaproteobacteria_bacterium_RIFCSPHIGHO2_12_FULL_66_14	0.00029726	0.000223457	0.00025217
s__Mycobacteroides_abscessus	0.00029648	0.000256295	0.000325343
s__bacterium_HR24	0.000294612	0.00038238	0.000648592
s__Methyloceanibacter_marginalis	0.000293772	0.000292446	0.000341185
s__bacterium_SCGC_AG-212-C10	0.000293507	0.00042255	0.000405073
s__Gemmatimonadetes_bacterium_13_2_20CM_70_9	0.00029301	0.000205308	0.000110427
s__Lautropia_sp_SCN_69-89	0.00029228	0.000231848	0.000151026
s__Singulisphaera_acidiphila	0.000291919	0.000300318	0.000313255
s__Actinomyces_sp	0.000286916	0.000299935	0.000720049
s__Ignavibacteria_bacterium_13_1_40CM_2_61_4	0.000282439	0.000250762	0.000111586
s__Mycobacterium_tuberculosis	0.000281825	0.000243423	0.000359498
s__Chloroflexi_bacterium_13_1_20CM_4_66_7	0.000280662	0.000285097	0.000943441
s__Ignavibacteria_bacterium_GWA2_54_16	0.000280592	0.000463109	7.04091e-05
s__Phenylobacterium_kunshanense	0.000280345	0.00035105	0.000112239
s__Rhodospirillales_bacterium_69-11	0.000280162	0.000469858	0.000181538
s__Actinobacteria_bacterium_13_1_20CM_4_66_15	0.000279946	0.000278112	0.00092034
s__Acidobacteria_bacterium_RIFCSPLOWO2_12_FULL_67_14b	0.000278199	0.000253524	0.000200349
s__Acidothermus_cellulolyticus	0.000278109	0.000440126	0.00233142
s__Deltaproteobacteria_bacterium_RIFCSPLOWO2_12_FULL_60_19	0.000277744	0.000308385	0.000361331
s__Allonocardiopsis_opalescens	0.000277519	0.000224496	0.000539622
s__Candidatus_Rokubacteria_bacterium_GWA2_70_23	0.0002775	0.000257501	7.74235e-05
s__Chloroflexi_bacterium_13_1_40CM_2_70_6	0.000276671	0.000496098	0.000243063
s__Chloroflexi_bacterium_RBG_19FT_COMBO_62_14	0.000276196	0.000297995	0.000311615
s__Alphaproteobacteria_bacterium_PA2	0.00027496	0.000303139	0.000116754
s__Azospira_oryzae	0.000274852	0.000275929	0.000231116
s__Betaproteobacteria_bacterium_RIFCSPLOWO2_02_64_14	0.000274407	0.000288343	0.000160814
s__Acidobacteria_bacterium_13_1_40CM_56_16	0.000274089	0.000201073	5.3977e-05
s__Nitrospira_sp_ST-bin4	0.000273429	0.000249935	9.0656e-05
s__Holophaga_foetida	0.000273371	7.48822e-05	0.000514546
s__Heliomicrobium_modesticaldum	0.000273179	0.000203903	0.000164143
s__Fimbriiglobus_ruber	0.000273028	0.000249324	0.000284961
s__Rhodoblastus_acidophilus	0.000272325	0.000160179	5.00538e-05
s__Azoarcus_sp_KH32C	0.000271299	0.000325109	0.000106578
s__Phenylobacterium_sp_RIFCSPHIGHO2_01_FULL_70_10	0.000270207	0.000267881	0.000108803
s__uncultured_Desulfobacterium_sp	0.000266412	0.00026483	0.000171135
s__Candidatus_Nitrospira_nitrificans	0.000265717	0.000290715	0.000107361
s__Catenulispora_sp_13_1_20CM_3_70_7	0.000265686	0.000318695	0.000655124
s__Hyalangium_minutum	0.00026564	0.000196062	0.000292372
s__Betaproteobacteria_bacterium_RIFCSPLOWO2_02_FULL_62_17	0.000265053	0.000253036	0.000359687
s__Candidatus_Latescibacteria_bacterium	0.000262164	0.00022682	0.000190829
s__Acidobacteria_bacterium_RBG_16_68_9	0.000260497	0.000212095	0.000156417
s__Betaproteobacteria_bacterium_GR16-43	0.000260273	0.000368736	0.000624104
s__Chondromyces_apiculatus	0.000258643	0.000184264	0.000343062
s__Betaproteobacteria_bacterium_SG8_39	0.000256617	0.000309739	8.55867e-05
s__Acidobacteria_bacterium_RBG_13_68_16	0.000255785	0.000289794	0.000107644
s__Candidatus_Thermoflexus_japonica	0.000255508	0.000294962	0.000197998
s__Chloroflexi_bacterium_RBG_16_54_18	0.000254591	0.000290946	0.000288826
s__Thermosporothrix_hazakensis	0.000254295	0.000242149	0.000733821
s__Chloroflexi_bacterium_RBG_13_68_17	0.000253385	0.000282838	0.000185579
s__Methanomassiliicoccus_luminyensis	0.000252567	0.000233563	0.000694436
s__Bradyrhizobium_sp_Ec33	0.000252495	0.000243616	0.000263018
s__Armatimonadetes_bacterium_CSP1-3	0.000250394	0.000293927	0.000488175
s__Bradyrhizobium_japonicum	0.000250106	0.000295991	0.00028565
s__bacterium_HR29	0.000248637	0.000258792	0.00042443
s__Alphaproteobacteria_bacterium_13_1_20CM_4_65_11	0.000247935	0.000238648	0.000258031
s__Candidatus_Saccharibacteria_bacterium_CG_4_10_14_0_2_um_filter_52_9	0.000247381	0.000585478	0.00125444
s__Chloroflexi_bacterium_RBG_16_64_32	0.000247086	0.000360211	0.00054518
s__Microvirga_massiliensis	0.000246991	0.000264838	0.000254944
s__Anaeromyxobacter_dehalogenans	0.000245749	0.000221451	0.000168583
s__Bordetella_pertussis	0.000245383	0.000250181	0.000115229
s__Magnetospirillum_gryphiswaldense	0.000244424	0.000234281	0.000146309
s__Rhodoplanes_piscinae	0.000244083	0.000326061	0.000203095
s__Armatimonadetes_bacterium_13_1_40CM_3_65_7	0.00024347	0.000278049	0.00049604
s__Acidobacteria_bacterium_RIFCSPLOWO2_02_FULL_65_29	0.000242554	0.000263198	0.000153731
s__Chloroflexi_bacterium_RBG_19FT_COMBO_55_16	0.000241181	0.000292271	0.000174098
s__Nitrospirillum_amazonense	0.000240752	0.000279071	0.000198068
s__Candidatus_Rokubacteria_bacterium_CSP1-6	0.000240044	0.000298133	0.000143049
s__Actinobacteria_bacterium_13_1_20CM_3_71_11	0.000237532	0.000232342	0.00048685
s__bacterium_enrichment_culture	0.000237194	0.000240192	4.16944e-05
s__Chloroflexi_bacterium_HGW-Chloroflexi-1	0.000235916	0.000303817	0.0001839
s__cyanobacterium_TDX16	0.000233777	0.000227967	0.000454092
s__Betaproteobacteria_bacterium_RIFCSPLOWO2_12_FULL_68_20	0.000233162	0.000294922	9.62605e-05
s__Haliangium_sp_UPWRP_2	0.000232603	0.000187854	0.000376705
s__Betaproteobacteria_bacterium_RIFCSPLOWO2_12_FULL_62_13	0.000231983	0.000303509	0.000173882
s__Enhygromyxa_salina	0.000231867	0.000133179	0.000218085
s__Aggregatilinea_lenta	0.000231519	0.000241115	0.00030352
s__Pyrinomonas_methylaliphatogenes	0.00022835	0.000195466	0.000191358
s__Bradyrhizobiaceae_bacterium	0.000226339	0.00019701	0.000186097
s__Candidatus_Dadabacteria_bacterium	0.000225694	0.000220489	0.000349462
s__Chondromyces_crocatus	0.000224726	0.000181778	0.00034458
s__Bradyrhizobium_canariense	0.00022386	0.0002404	0.000312675
s__Caulobacterales_bacterium_32-69-10	0.000222358	0.000258266	0.000132319
s__Acidisphaera_rubrifaciens	0.000221769	0.000671697	0.000133044
s__Acidobacterium_ailaaui	0.000221226	0.000214928	0.000121689
s__Azospirillum_halopraeferens	0.000219017	0.000220263	0.000223556
s__Acidibrevibacterium_fodinaquatile	0.000218592	0.000535635	0.000199041
s__Gigaspora_rosea	0.000218492	0.000305448	0.000267904
s__Gemmatimonadetes_bacterium_13_1_40CM_66_11	0.000218053	0.000150799	7.80079e-05
s__Dokdonella_immobilis	0.000217826	0.000195648	9.28481e-05
s__Sphingomonas_mesophila	0.000217201	0.000470693	0.000396339
s__Caulobacterales_bacterium_32-67-6	0.000217176	0.000225005	8.84947e-05
s__Acidobacteria_bacterium_13_1_40CM_3_56_11	0.000217029	0.00013859	4.00551e-05
s__Verrucomicrobiaceae_bacterium	0.000216004	0.000176609	0.000323162
s__Gemmatimonas_phototrophica	0.000215423	0.000172235	0.000410119
s__Chloroflexi_bacterium_13_1_20CM_2_70_9	0.000214905	0.000325848	0.000101666
s__Thermogemmatispora_carboxidivorans	0.000214474	0.000193354	0.000568602
s__Rubrobacter_xylanophilus	0.000213818	0.000261125	0.000579849
s__Solirubrobacterales_bacterium_70-9	0.000211558	0.000262958	0.000715
s__Chromatiales_bacterium_21-64-14	0.000208741	0.000114853	0.000217918
s__Actinobacteria_bacterium_13_1_20CM_2_66_18	0.00020778	0.000195244	0.000697675
s__Anaeromyxobacter_sp_PSR-1	0.000207445	0.000177758	0.000141857
s__Sphingobacteriales_bacterium	0.000207404	0.000116027	0.000642146
s__Desulfuromonadales_bacterium	0.000207389	0.0002749	9.45975e-05
s__Gemmatimonas_aurantiaca	0.000205261	0.000201269	0.00035544
s__Nitrospinae_bacterium	0.000202961	0.000223269	0.000240027
s__candidate_division_NC10_bacterium_CSP1-5	0.000202895	0.000195296	0.000118996
s__Thiomonas_sp_CB2	0.000201904	0.000180915	0.000118665
s__Acidobacteria_bacterium_RIFCSPLOWO2_12_FULL_54_10	0.000200827	0.000235306	0.000120235
s__Euryarchaeota_archaeon_13_1_20CM_4_64_14	0.000200698	0.00017193	0.000627784
s__Caulobacter_vibrioides	0.000199873	0.000174903	9.54246e-05
s__Albitalea_terrae	0.000199811	0.000171466	8.95287e-05
s__Betaproteobacteria_bacterium_RIFCSPLOWO2_02_FULL_66_14	0.000199384	0.00023509	8.35335e-05
s__Chloroflexi_bacterium_RBG_16_52_11	0.000199223	0.0002304	0.00018392
s__Acidobacteria_bacterium_13_1_20CM_2_60_10	0.000199054	0.000180872	4.42601e-05
s__Nitrospirae_bacterium_13_2_20CM_2_61_4	0.000198815	0.0002084	0.000182959
s__Reyranella_massiliensis	0.000198093	0.000167531	0.000123475
s__Armatimonadetes_bacterium_13_1_40CM_64_14	0.000197343	0.000201119	0.000222397
s__Euryarchaeota_archaeon	0.000196477	0.000193334	0.000442796
s__Intrasporangium_oryzae	0.000196133	0.00020618	0.000449402
s__Chitinophagaceae_bacterium	0.000195579	0.000132821	0.000604474
s__Comamonadaceae_bacterium	0.000195209	0.000234402	0.000188227
s__Actinobacteria_bacterium_13_1_20CM_2_65_11	0.000194972	0.000235334	0.000692461
s__Telmatospirillum_siberiense	0.000194036	0.000203577	0.000210406
s__Actinobacteria_bacterium_13_2_20CM_2_72_6	0.00019402	0.000167065	0.000344027
s__Candidatus_Competibacteraceae_bacterium	0.000193541	0.000147818	0.000119678
s__Paenibacillus_sp_P22	0.000192121	0.000211204	0.000124535
s__Chloroflexi_bacterium_HGW-Chloroflexi-10	0.000192048	0.000281924	0.000208236
s__Gemmatimonas_sp_SG8_38_2	0.000191898	0.000153999	7.94002e-05
s__Betaproteobacteria_bacterium_RIFCSPLOWO2_12_FULL_68_19	0.000191458	0.000397208	7.01292e-05
s__Candidatus_Handelsmanbacteria_bacterium_RIFCSPLOWO2_12_FULL_64_10	0.000190528	0.000202995	0.000224626
s__Gammaproteobacteria_bacterium_RIFCSPLOWO2_02_FULL_61_13	0.000190481	0.000147728	0.00011738
s__Candidatus_Rokubacteria_bacterium_13_1_40CM_68_15	0.000190398	0.00019975	0.000116347
s__Gammaproteobacteria_bacterium_RBG_16_66_13	0.000190319	0.000222758	0.000211651
s__Variovorax_sp	0.000190205	0.000195714	0.000131692
s__Skermanella_stibiiresistens	0.000189436	0.000170675	0.000192453
s__Ralstonia_solanacearum	0.000189079	0.000143693	5.8986e-05
s__Chloroflexi_bacterium_13_1_40CM_3_70_6	0.000187607	0.000313171	0.000146814
s__Planctomycetia_bacterium_21-64-5	0.000185999	0.000152512	0.000556357
s__Candidatus_Aminicenantes_bacterium	0.0001859	0.000208153	0.000102893
s__Chthonomonas_calidirosea	0.000185629	0.000146649	0.000150137
s__Thaumarchaeota_archaeon	0.000185118	0.000180946	0.00038265
s__Rhodospirillum_centenum	0.000184709	0.000185147	0.000206183
s__bacterium_HR26	0.000184675	0.000211806	0.000416141
s__Beijerinckia_sp_28-YEA-48	0.000184647	0.000234164	0.000338096
s__Skermanella_aerolata	0.000184016	0.000185843	0.000231942
s__Ferruginivarius_sediminum	0.000183312	0.000166821	0.000158896
s__Deltaproteobacteria_bacterium_HGW-Deltaproteobacteria-19	0.000181703	0.000192995	7.6275e-05
s__Calothrix_brevissima	0.000180195	0.000219723	8.77239e-05
s__Longilinea_arvoryzae	0.000179998	0.000224339	0.000188709
s__Acidobacteria_bacterium_RIFCSPLOWO2_02_FULL_59_13	0.000179608	0.00026016	0.000114026
s__Pedosphaera_sp_Tous-C6FEB	0.000178659	0.000157805	0.000305001
s__Rhodanobacter_sp_C06	0.000178256	9.34423e-05	0.000398019
s__Candidatus_Aminicenantes_bacterium_RBG_16_66_30	0.000177761	0.000194464	9.18972e-05
s__Pedococcus_cremeus	0.000177744	0.000206478	0.00041801
s__Rhodanobacter_sp_SCN_68-63	0.00017659	0.000551357	8.6296e-05
s__Sphingomonas_jaspsi	0.00017556	0.000363687	0.000329847
s__Oleomonas_sp_K1W22B-8	0.00017528	0.00015515	7.88327e-05
s__Rhodospirillales_bacterium_70-18	0.000175137	0.000406838	0.000119802
s__Actinomadura_craniellae	0.000174974	0.000153519	0.000285111
s__Bradyrhizobium_centrolobii	0.0001746	0.000170652	0.000213282
s__Rubrivivax_sp_SCN_70-15	0.000174558	0.000184168	0.000112011
s__Anaerolineae_bacterium_SM23__63	0.000174374	0.000228344	0.000154355
s__Betaproteobacteria_bacterium_RIFCSPLOWO2_02_FULL_64_12	0.000174329	0.000148977	9.13208e-05
s__Rhodanobacter_denitrificans	0.000174099	0.000177697	9.18774e-05
s__Cystobacter_fuscus	0.000171709	0.000146093	0.000241219
s__Afipia_sp_GAS231	0.000171677	0.000178429	0.000197321
s__Afipia_sp_P52-10	0.000171505	0.000184009	9.85157e-05
s__Thermobaculum_terrenum	0.000170433	0.000169532	0.000394818
s__Capsulimonas_corticalis	0.000170162	0.000138671	0.00022668
s__Rhodoplanes_elegans	0.000169953	0.000215295	0.000178379
s__Bradyrhizobium_sp_Ai1a-2	0.000169716	0.000142363	0.000148098
s__Betaproteobacteria_bacterium_RIFCSPLOWO2_12_FULL_62_13b	0.000169526	0.000178592	0.000132362
s__Thermomonospora_echinospora	0.000169214	0.000158804	0.000362354
s__Anaerolineae_bacterium_SG8_19	0.00016913	0.000208727	0.000197731
s__Candidatus_Parcubacteria_bacterium	0.000168832	0.00020734	0.000348204
s__Actinospica_robiniae	0.000168435	0.000150721	0.000340837
s__Phenylobacterium_immobile	0.000168296	0.000183215	9.59503e-05
s__Brevundimonas_sp	0.000167854	0.000183593	9.56788e-05
s__Dehalococcoidia_bacterium_SM23_28_2	0.000167525	0.000258186	0.000403675
s__Acidobacteria_bacterium_RIFCSPLOWO2_02_FULL_60_20	0.00016671	0.000203337	0.000111778
s__Deltaproteobacteria_bacterium_13_1_40CM_4_68_19	0.000166556	0.000158844	8.59974e-05
s__Rhodoplanes_sp_JGI_PP_4-B12	0.000165876	0.000175846	0.000175156
s__Anaerolineaceae_bacterium_4572_321	0.00016563	0.000190467	0.000109767
s__Candidatus_Rokubacteria_bacterium_13_1_40CM_4_67_11	0.000165467	0.000166496	0.000507575
s__Solirubrobacter_pauli	0.000164798	0.000235586	0.000523473
s__bacterium_HR25	0.000164607	0.000196195	0.000368447
s__Verrucomicrobia_bacterium_RIFCSPLOWO2_12_FULL_64_8	0.000164009	0.000140626	0.000109289
s__Methanomicrobiales_archaeon_HGW-Methanomicrobiales-3	0.000163415	0.000262216	0.000243612
s__Chloroflexi_bacterium_OLB14	0.000163391	0.000156471	0.000159434
s__Planctomycetaceae_bacterium_SCGC_AG-212-F19	0.000163308	0.000213604	0.000163827
s__Rhizobacter_sp_Root404	0.000163183	0.0001618	5.32564e-05
s__Deltaproteobacteria_bacterium_21-66-5	0.000162929	0.000134441	0.000463225
s__Candidatus_Melainabacteria_bacterium	0.000162645	0.000155765	0.00016012
s__Sorangiineae_bacterium_NIC37A_2	0.00016186	0.00010378	0.000240035
s__Acidobacteria_bacterium_13_1_40CM_4_61_5	0.000161304	8.6473e-05	2.73723e-05
s__Ktedonobacter_sp_13_1_20CM_3_54_15	0.000161129	0.000175706	0.00036351
s__Caldilinea_aerophila	0.000160265	0.000209092	0.000133971
s__Granulicella_mallensis	0.000160091	0.000140705	8.26971e-05
s__Tepidicaulis_marinus	0.000159875	0.000166144	0.000103399
s__Bradyrhizobium_valentinum	0.000158999	0.000158629	0.000178239
s__uncultured_archaeon	0.000158591	0.000157354	0.000339484
s__Nitrospirae_bacterium_GWD2_57_9	0.000158485	0.000162635	1.61649e-05
s__Rhizobiales_bacterium_64-17	0.000158215	0.000207096	0.000103525
s__Acidobacteria_bacterium_37-71-11	0.000157872	0.000146693	7.59733e-05
s__archaeon_RBG_16_50_20	0.000157708	0.000162522	0.000396958
s__Ktedonobacter_sp_13_2_20CM_2_54_8	0.000157399	0.00018556	0.000359449
s__Afipia_sp_Root123D2	0.000156997	0.000161733	0.000101789
s__Methyloligella_halotolerans	0.000156753	0.000160396	0.000194608
s__Chthoniobacterales_bacterium	0.00015642	0.000195799	0.000163184
s__Anaerolinea_thermolimosa	0.000156144	0.00018812	0.000133997
s__Candidatus_Poribacteria_bacterium	0.000154091	0.00018071	0.000217882
s__Candidatus_Gallionella_acididurans	0.000153944	0.000136865	7.47805e-05
s__Geobacter_metallireducens	0.000153829	0.00016178	0.000107214
s__Candidatus_Eisenbacteria_bacterium_RBG_19FT_COMBO_70_11	0.000153394	0.00012932	3.79566e-05
s__Acidobacteria_bacterium_13_1_40CM_2_60_7	0.000152798	0.00012267	3.80272e-05
s__Vulgatibacter_incomptus	0.000152793	0.000130189	0.000268206
s__Acidobacteria_bacterium_13_1_20CM_4_57_11	0.000152637	6.71716e-05	2.67754e-05
s__Deltaproteobacteria_bacterium_HGW-Deltaproteobacteria-14	0.000152335	9.364e-05	0.000119073
s__Euryarchaeota_archaeon_RBG_19FT_COMBO_56_21	0.000151507	0.000148443	0.000442546
s__Alphaproteobacteria_bacterium_HGW-Alphaproteobacteria-11	0.000151253	0.000181277	9.95429e-05
s__Methylovirgula_sp_4M-Z18	0.000150755	0.000152879	9.19889e-05
s__Stigmatella_aurantiaca	0.000150633	0.000156	0.000184593
s__Candidatus_Rokubacteria_bacterium_RIFCSPLOWO2_12_FULL_71_22	0.000150572	0.000159688	0.000100339
s__Thermoprotei_archaeon	0.00015047	0.00014293	0.00046998
s__Bradyrhizobium_cosmicum	0.000150172	0.000157365	8.40192e-05
s__Sphingomonas_astaxanthinifaciens	0.000149948	0.000333935	0.000271688
s__Chloroflexi_bacterium_13_1_40CM_65_17	0.000148667	0.00017014	0.000538915
s__Methanomassiliicoccales_archaeon_RumEn_M1	0.000148639	0.000142654	0.000412379
s__Thioalbus_denitrificans	0.00014853	0.000121932	9.4331e-05
s__Actinobacteria_bacterium_SCGC_AG-212-D09	0.000148504	0.000164536	0.000351674
s__Acidobacterium_capsulatum	0.000148266	0.000154041	0.000165624
s__Acidobacteria_bacterium_13_2_20CM_2_57_6	0.000147962	8.79913e-05	3.56662e-05
s__Azospirillum_thermophilum	0.000147914	0.000102365	7.91671e-05
s__candidate_division_NC10_bacterium_RIFCSPLOWO2_12_FULL_66_18	0.000147243	0.000151808	5.89009e-05
s__Actinobacteria_bacterium_13_2_20CM_2_71_6	0.000147105	0.000161502	0.000399762
s__Actinobacteria_bacterium_13_1_40CM_2_65_8	0.000147015	0.000175859	0.000489198
s__Actinomadura_rubrobrunea	0.000146223	0.000127174	0.000278006
s__Rhodanobacter_sp_B05	0.00014622	0.00011106	8.84692e-05
s__Alphaproteobacteria_bacterium_HGW-Alphaproteobacteria-12	0.000146143	0.000165054	9.8229e-05
s__Sulfurifustis_variabilis	0.000145714	0.000143672	8.23251e-05
s__Candidatus_Rokubacteria_bacterium_13_1_40CM_4_69_5	0.00014552	0.00012387	6.48191e-05
s__Thermoflexia_bacterium	0.000145467	0.000182679	0.000128445
s__Betaproteobacteria_bacterium_RIFCSPLOWO2_12_FULL_66_14	0.000145251	0.000184393	0.000156738
s__Opitutus_terrae	0.00014478	0.000110938	0.000301439
s__Staphylococcus_aureus	0.000144646	0.000145188	6.27605e-05
s__Indioceanicola_profundi	0.000142831	0.000126651	8.75249e-05
s__Paludisphaera_borealis	0.000142567	0.000151756	0.000156078
s__Thermoflexus_hugenholtzii	0.000142449	0.000189355	0.000179121
s__Chloroflexi_bacterium_RIFCSPLOWO2_02_FULL_71_16	0.000142432	0.000191813	5.69673e-05
s__Parvibaculum_lavamentivorans	0.000142329	0.000174646	8.4583e-05
s__Bdellovibrio_sp	0.0001421	8.22206e-05	5.16136e-05
s__Bradyrhizobium_retamae	0.000141433	0.000154832	0.00017248
s__Ferrithrix_thermotolerans	0.000141417	0.000137961	0.000354978
s__Dokdonella_koreensis	0.000140743	0.000138054	5.79958e-05
s__Chloroflexi_bacterium_RBG_13_66_10	0.000140651	0.000171137	9.04364e-05
s__Inmirania_thermothiophila	0.000140627	0.000112367	0.000110111
s__Gemmatimonas_sp_SG8_23	0.000140125	0.000134637	0.000137949
s__Acidobacteria_bacterium_RIFCSPLOWO2_12_FULL_59_11	0.000139883	0.000176291	0.00013394
s__Thermogemmatispora_onikobensis	0.000139626	0.000133388	0.000397845
s__Candidatus_Fraserbacteria_bacterium_RBG_16_55_9	0.000139622	0.000156227	0.000174949
s__Thermithiobacillus_tepidarius	0.000139573	0.000123603	7.13564e-05
s__Burkholderia_ubonensis	0.000138725	0.000137888	8.87666e-05
s__Betaproteobacteria_bacterium_UKL13-2	0.000138201	0.000148576	0.000106192
s__bacterium_HR10	0.000137698	0.000168009	9.14763e-05
s__Candidatus_Muproteobacteria_bacterium_RBG_16_60_9	0.000137458	0.00013192	7.80589e-05
s__Thiohalobacter_thiocyanaticus	0.000137235	7.03068e-05	7.93544e-05
s__Bauldia_litoralis	0.000137042	0.00011152	0.000116671
s__Candidatus_Nitrospira_inopinata	0.000137007	0.000161474	5.6606e-05
s__Catenulispora_acidiphila	0.000136458	0.000165637	0.000326297
s__Dyella_choica	0.000136401	8.21553e-05	0.000673985
s__Phenylobacterium_sp_RIFCSPHIGHO2_01_FULL_69_31	0.000136262	0.000125967	6.57023e-05
s__Chloroflexi_bacterium_RBG_13_50_21	0.000136059	0.000173662	0.000115464
s__Syntrophorhabdus_aromaticivorans	0.000135629	0.000175648	8.50653e-05
s__Opitutus_sp_GAS368	0.000135628	0.000109633	0.000154822
s__Variovorax_sp_YR216	0.000135264	0.000154095	5.29526e-05
s__bacterium_HR11	0.000135224	0.000162011	0.000111068
s__Desulfococcus_multivorans	0.000135106	0.000158964	7.78145e-05
s__Rubrivivax_sp	0.000135033	0.000118329	0.000101402
s__Sphingosinicella_humi	0.000134899	0.000264231	0.000214954
s__Rhodospirillales_bacterium_URHD0017	0.000134364	0.000147947	0.000110024
s__Cupriavidus_taiwanensis	0.00013396	0.000133602	6.16894e-05
s__Escherichia_coli	0.000133827	0.000155485	7.95428e-05
s__Deltaproteobacteria_bacterium_RBG_13_65_10	0.000133246	0.00011569	0.000147819
s__Actinoplanes_subtropicus	0.000132756	0.000118123	0.000267865
s__Methanomassiliicoccales_archaeon_PtaBBin134	0.000132613	0.000132616	0.000404493
s__Granulibacter_bethesdensis	0.000132536	0.000434201	4.44793e-05
s__Marmoricola_pocheonensis	0.000132487	0.000139203	0.000288683
s__Oceanibacterium_hippocampi	0.000132375	0.00014341	0.000134056
s__Candidatus_Rokubacteria_bacterium_RIFCSPLOWO2_12_FULL_71_19	0.000132146	0.000113533	3.51073e-05
s__Acidobacteria_bacterium_SCN_69-37	0.000131737	0.000126996	8.75743e-05
s__Opitutus_sp_ER46	0.000131425	0.000137308	0.000590668
s__Deltaproteobacteria_bacterium_RBG_16_64_85	0.000131125	0.000136613	4.34341e-05
s__Anaerolineae_bacterium_UTCFX3	0.000130537	0.000142068	0.000116473
s__Oceanibaculum_indicum	0.000129867	0.00011871	0.000135084
s__Candidatus_Rokubacteria_bacterium_RIFCSPLOWO2_02_FULL_68_19	0.000129578	0.000136972	5.31987e-05
s__Granulicella_sibirica	0.000129222	0.000106469	9.56181e-05
s__Ktedonobacter_sp_13_2_20CM_2_56_8	0.000129068	0.00013857	0.000296176
s__Frankia_sp_BMG536	0.000129065	0.000139175	0.000236566
s__Nitrospirae_bacterium_RBG_19FT_COMBO_55_12	0.000128975	9.83229e-05	3.26856e-05
s__Ktedonobacter_sp_13_1_20CM_4_53_11	0.000128186	9.74847e-05	0.000255305
s__Sphingosinicella_sp_CPCC_101087	0.000127324	0.000253359	0.000259519
s__Candidatus_Aminicenantes_bacterium_RBG_16_63_16	0.000127264	0.000125943	8.53729e-05
s__Dactylosporangium_aurantiacum	0.000127201	0.000128069	0.00026172
s__Actinoplanes_sp_OR16	0.000127152	0.000103689	0.000225218
s__Thermomonospora_amylolytica	0.000127069	0.000109157	0.000217711
s__Melittangium_boletus	0.000126491	0.0001007	0.000146953
s__Bradyrhizobium_sp_NAS801	0.000126288	0.000145443	9.81471e-05
s__Methylocapsa_acidiphila	0.00012589	0.000128667	7.58731e-05
s__Methylocapsa_palsarum	0.000125864	0.000145502	5.73468e-05
s__Amycolatopsis_orientalis	0.000125562	8.82063e-05	0.000265852
s__candidate_division_Zixibacteria_bacterium	0.000125256	0.0001073	0.000105916
s__Candidatus_Saccharibacteria_bacterium_CG10_big_fil_rev_8_21_14_0_10_47_8	0.000125183	0.000177066	0.00142194
s__Bradyrhizobium_macuxiense	0.000125172	0.000146972	0.000186794
s__candidate_division_Zixibacteria_bacterium_SM23_73_3	0.000125065	0.000115131	0.00012776
s__candidate_division_NC10_bacterium_RIFCSPLOWO2_02_FULL_66_22	0.000124756	0.000125865	6.12254e-05
s__Methylocapsa_aurea	0.000124588	0.000140358	0.000134087
s__Thermoleophilia_bacterium	0.000124552	0.000183592	0.000373923
s__Candidatus_Nephrothrix_sp_EaCA	0.000124433	6.83542e-05	1.83777e-05
s__Nitrospirae_bacterium_GWC2_57_9	0.000124212	0.00013598	2.10688e-05
s__Betaproteobacteria_bacterium_RIFCSPLOWO2_02_FULL_63_19	0.000123716	0.000122068	8.37927e-05
s__Candidatus_Sulfopaludibacter_sp_SbA6	0.000123635	0.0001298	4.81885e-05
s__Lawsonia_intracellularis	0.00012358	0.000124708	4.36946e-05
s__Candidatus_Entotheonella_factor	0.00012351	0.000126648	0.00011556
s__Bradyrhizobium_diazoefficiens	0.000123283	0.0001176	0.000117871
s__Burkholderia_multivorans	0.000123135	0.000120224	5.52147e-05
s__Actinobacteria_bacterium_13_1_40CM_4_65_12	0.000123128	0.000153992	0.00041054
s__Acidipila_dinghuensis	0.000123086	0.00013983	0.00015424
s__Ramlibacter_tataouinensis	0.000122655	0.000148313	9.21225e-05
s__Patulibacter_medicamentivorans	0.000122495	0.000151676	0.000442095
s__Tistrella_mobilis	0.000122387	0.000102436	0.000109491
s__Sulfurivermis_fontis	0.000122355	6.3795e-05	5.97993e-05
s__Candidatus_Phaeomarinobacter_ectocarpi	0.000122106	0.000118593	5.90517e-05
s__uncultured_bacterium_FPPP_33K14	0.000122025	0.000115667	5.08249e-05
s__Collimonas_arenae	0.000121804	7.48654e-05	4.51464e-05
s__Gemmatimonadetes_bacterium_13_2_20CM_2_65_7	0.00012173	8.10799e-05	4.15257e-05
s__Pararhodospirillum_photometricum	0.000121625	0.000122944	6.3688e-05
s__Hyphomicrobium_sp	0.000121132	0.000129922	0.000107108
s__Gemmatimonadetes_bacterium_13_1_40CM_4_65_7	0.000120759	0.000107345	0.000100088
s__Rhodococcus_sp	0.000120658	9.88305e-05	0.000202846
s__Streptomyces_sp_MH60	0.000120573	0.000181491	0.000294516
s__Chitinimonas_koreensis	0.000120326	0.000127492	7.21171e-05
s__Candidatus_Nitrospira_nitrosa	0.000120176	0.000120114	2.98152e-05
s__Anaerolineae_bacterium_CG1_02_58_13	0.000119936	9.15279e-05	0.000112335
s__Desulfobacca_sp_RBG_16_60_12	0.000119824	0.00014955	7.83058e-05
s__Candidatus_Abyssubacteria_bacterium_SURF_17	0.000118783	0.000115067	0.000102027
s__Acidithrix_ferrooxidans	0.000118391	0.000128819	0.000321262
s__Methanoregula_formicica	0.000118369	0.000184914	0.000186765
s__Sphingomonas_changbaiensis	0.000117764	0.000235373	0.00024981
s__Conexibacter_sp_Seoho-28	0.000117381	0.000140656	0.000409501
s__Alphaproteobacteria_bacterium_HGW-Alphaproteobacteria-3	0.000117124	0.000114592	4.84704e-05
s__Bryocella_elongata	0.00011692	9.79241e-05	9.9717e-05
s__Azospirillum_lipoferum	0.000116855	0.000119673	8.15128e-05
s__Rhodospirillales_bacterium_RIFCSPLOWO2_12_FULL_67_15	0.000116799	9.28669e-05	9.03545e-05
s__Pajaroellobacter_abortibovis	0.000116577	0.000102555	0.000241074
s__Bradyrhizobium_sp_LMTR_3	0.000116526	8.18581e-05	0.000107507
s__Segetibacter_koreensis	0.000116266	6.71628e-05	0.000305013
s__Methyloferula_stellata	0.000116258	9.7423e-05	0.000101161
s__Armatimonadetes_bacterium_RBG_16_67_12	0.000116178	0.0001584	0.000137631
s__Bradyrhizobium_algeriense	0.000116154	0.000137769	0.000114339
s__Vallicoccus_soli	0.000116134	0.000141017	0.000351227
s__Rhodospirillaceae_bacterium	0.000115875	0.000104235	0.000145242
s__Piscinibacter_defluvii	0.000115863	0.000127301	7.59173e-05
s__Gemmatimonadetes_bacterium_13_1_40CM_70_15	0.000115691	6.2153e-05	1.50967e-05
s__Sphingomonas_deserti	0.000115679	0.000242143	0.000190222
s__Nitrospira_sp_ND1	0.00011552	0.000116038	4.66763e-05
s__Planctomycetes_bacterium_RBG_16_64_12	0.000115513	0.000104554	0.000156768
s__uncultured_bacterium_12AC_lac13	0.000115087	0.000156875	0.000166915
s__Rhodanobacter_sp_OK091	0.000115081	8.9118e-05	6.64425e-05
s__Crenarchaeota_archaeon_13_1_20CM_2_51_8	0.000114596	0.000123645	0.000247863
s__Rhodoferax_ferrireducens	0.000114296	0.00011084	5.71565e-05
s__Deltaproteobacteria_bacterium_CG07_land_8_20_14_0_80_60_11	0.000114214	0.000146073	6.41764e-05
s__Thermorudis_peleae	0.000114064	0.000153076	0.00023378
s__uncultured_bacterium_CSL11	0.000113935	0.000101019	2.46201e-05
s__Desulfuromonas_sp	0.000113697	0.000106306	0.000129113
s__Acidobacteria_bacterium_Mor1	0.000113413	0.000115352	7.68343e-05
s__Deltaproteobacteria_bacterium_RBG_16_71_12	0.000113335	7.15819e-05	0.000156401
s__Sphingosinicella_sp_BN140058	0.000113034	0.000231895	0.000236296
s__Euryarchaeota_archaeon_SG8-5	0.000112617	0.00011041	0.000330728
s__Deltaproteobacteria_bacterium_HGW-Deltaproteobacteria-20	0.000112609	8.74377e-05	0.000163759
s__Candidatus_Abyssubacteria_bacterium_SURF_5	0.00011237	0.000107401	0.000105099
s__Chloroflexi_bacterium_54-19	0.000112355	0.000122809	0.000191941
s__Betaproteobacteria_bacterium_RIFCSPLOWO2_02_FULL_65_24	0.000112068	0.000112256	6.14082e-05
s__Hyphomicrobium_denitrificans	0.000111838	0.000122017	9.18627e-05
s__Burkholderiales_bacterium_RIFCSPHIGHO2_12_FULL_61_11	0.000111808	0.00010529	0.000106268
s__Variibacter_gotjawalensis	0.000111396	0.00012898	0.000116133
s__Burkholderia_sp_RPE67	0.000111347	0.000115768	4.57826e-05
s__Bradyrhizobium_sp_C9	0.000111261	0.000108736	0.000167666
s__Chloroflexi_bacterium_HGW-Chloroflexi-9	0.000110885	0.00016958	0.000234092
s__Chloroflexi_bacterium_HGW-Chloroflexi-8	0.000110531	0.000137493	7.82283e-05
s__Nitrobacter_hamburgensis	0.000110495	0.00012234	9.25653e-05
s__Myxococcus_fulvus	0.000110478	7.1953e-05	0.000101458
s__Plesiocystis_pacifica	0.000109795	7.88798e-05	9.66054e-05
s__Chloroflexi_bacterium_13_1_40CM_2_68_14	0.000109651	7.67258e-05	9.84094e-05
s__Anaeromyxobacter_sp_K	0.000109508	7.80946e-05	0.000101362
s__Variovorax_sp_HW608	0.000109473	0.000101216	5.35839e-05
s__Bradyrhizobium_sp_Leo121	0.000109068	9.52896e-05	0.000151161
s__Ideonella_sp_A_288	0.000109039	9.16126e-05	4.17585e-05
s__Geminicoccus_roseus	0.000108759	0.00011939	6.61696e-05
s__Kutzneria_sp_744	0.000108544	9.6714e-05	0.000191848
s__Methylocella_silvestris	0.000106938	9.71912e-05	7.32468e-05
s__Thermostaphylospora_chromogena	0.000106268	7.40763e-05	0.000173482
s__Chloroflexi_bacterium_13_1_20CM_50_12	0.000106236	0.000107102	0.000247582
s__Gammaproteobacteria_bacterium_HGW-Gammaproteobacteria-1	0.000105922	6.08212e-05	6.23105e-05
s__Anaerolineae_bacterium_UTCFX1	0.000105771	0.000105656	0.000139505
s__Actinoplanes_globisporus	0.0001051	9.38149e-05	0.000238429
s__Streptacidiphilus_melanogenes	0.000105057	0.000108732	0.00020852
s__Terriglobus_saanensis	0.000104403	7.757e-05	6.66329e-05
s__Metallibacterium_scheffleri	0.000104039	8.37685e-05	0.000101259
s__Candidatus_Entotheonella_serta	0.000104011	8.93374e-05	8.24176e-05
s__Pandoraea_thiooxydans	0.000103827	8.25434e-05	4.52158e-05
s__Xanthomonadales_bacterium_63-13	0.00010362	0.00012888	5.19622e-05
s__Actinobacteria_bacterium_RBG_16_68_21	0.000103405	0.000110998	0.000270823
s__Oceanibaculum_pacificum	0.000103403	9.835e-05	0.000111077
s__Proteobacteria_bacterium_HN_bin10	0.000103355	0.00010073	5.38272e-05
s__Thermoplasmatales_archaeon_I-plasma	0.000103099	0.000100689	0.000315116
s__Escherichia_sp_R8	0.000102951	2.58058e-05	9.31349e-06
s__Bradyrhizobium_sp_AS232	0.000102915	0.0001158	0.000116591
s__Sulfuricaulis_limicola	0.000102821	6.79357e-05	4.70282e-05
s__Rhodospirillales_bacterium_CG15_BIG_FIL_POST_REV_8_21_14_020_66_15	0.000102253	9.60613e-05	8.85809e-05
s__Proteobacteria_bacterium_SG_bin9	0.000101856	0.000135701	8.94774e-05
s__Frankia_inefficax	0.000101574	0.000102498	0.000235588
s__Sphingomonadales_bacterium	0.000101523	0.00015609	7.98291e-05
s__Terriglobus_roseus	0.00010091	7.78822e-05	7.56815e-05
s__Bradyrhizobium_vignae	0.000100904	0.000109196	7.3388e-05
s__Chromatiales_bacterium_USCg_Taylor	0.000100706	0.000102043	0.000127103
s__Thermomonospora_umbrina	0.000100695	7.48428e-05	0.000159543
s__Sideroxydans_lithotrophicus	0.000100674	0.000114193	5.28013e-05
s__Jatrophihabitans_sp_GAS493	0.000100585	0.000127975	0.000226345
s__Novimethylophilus_kurashikiensis	0.000100541	8.92185e-05	5.41259e-05
s__Euryarchaeota_archaeon_RBG_16_62_10	0.000100069	8.02772e-05	0.000304842
s__Acidobacteria_bacterium_37-65-4	0.000100031	8.48649e-05	0.000133416
s__Myxococcales_bacterium_SG8_38	9.98759e-05	7.49877e-05	6.67191e-05
s__Candidatus_Thorarchaeota_archaeon	9.96389e-05	0.000101403	0.000157709
s__Roseiflexus_castenholzii	9.95647e-05	0.000107824	0.000130506
s__Nitrospira_sp_SCN_59-13	9.94784e-05	9.80359e-05	3.92048e-05
s__Rhodothermus_marinus	9.93912e-05	0.000108054	0.000164544
s__Deltaproteobacteria_bacterium_SM23_61	9.91772e-05	0.000108827	7.27805e-05
s__Thaumarchaeota_archaeon_RBG_16_49_8	9.91731e-05	9.19122e-05	0.000227369
s__Methylocystis_hirsuta	9.90354e-05	0.000137369	6.39393e-05
s__Roseicella_frigidaeris	9.90155e-05	0.000120117	6.33935e-05
s__Starkeya_novella	9.90127e-05	9.48925e-05	6.44638e-05
s__Candidatus_Methylomirabilis_limnetica	9.89326e-05	9.75276e-05	4.87608e-05
s__Nitrospira_sp_UW-LDO-01	9.88966e-05	0.000118077	3.66324e-05
s__Rhizobiales_bacterium_35-68-8	9.88529e-05	0.000144998	4.14558e-05
s__Ferrovibrio_sp	9.88524e-05	8.62428e-05	0.000115952
s__Curvibacter_putative_symbiont_of_Hydra_magnipapillata	9.88329e-05	0.000135268	4.44087e-05
s__Chloroflexi_bacterium_RIFCSPLOWO2_12_FULL_71_12	9.88113e-05	0.000138846	8.93225e-05
s__Bradyrhizobium_sp_LTSPM299	9.86478e-05	0.000110543	0.000120992
s__Verrucomicrobia_bacterium_GWF2_62_7	9.85007e-05	6.16358e-05	0.000191032
s__Gaiellales_bacterium	9.84968e-05	0.000112532	0.000225121
s__Sphaerisporangium_album	9.84754e-05	0.000107866	0.000274706
s__Zoogloea_sp_LCSB751	9.82863e-05	9.41605e-05	3.65175e-05
s__Granulicella_rosea	9.81755e-05	9.09853e-05	0.000105543
s__Actinopolymorpha_alba	9.80986e-05	0.000113457	0.000231922
s__Pseudonocardia_dioxanivorans	9.80198e-05	7.90392e-05	0.000199097
s__Herbaspirillum_sp_HC18	9.77049e-05	0.000109949	6.97582e-05
s__Candidatus_Marinimicrobia_bacterium	9.75566e-05	8.94553e-05	8.84889e-05
s__Parafilimonas_terrae	9.73455e-05	4.37839e-05	0.000369121
s__Methanoregula_sp	9.72835e-05	0.00013008	0.000124204
s__Actinocorallia_populi	9.70832e-05	0.000114765	0.000181535
s__Algihabitans_albus	9.68252e-05	7.44373e-05	8.40088e-05
s__Rhodocyclales_bacterium_GWA2_65_20	9.67735e-05	0.000113898	5.25668e-05
s__Fontimonas_thermophila	9.67509e-05	8.13929e-05	2.85669e-05
s__Chloroflexi_bacterium_13_1_20CM_66_33	9.6648e-05	0.000131933	0.000248479
s__Kibdelosporangium_aridum	9.64519e-05	9.40087e-05	0.000186574
s__Mycolicibacterium_moriokaense	9.62605e-05	7.32259e-05	0.000153305
s__Rhodovulum_sp_PH10	9.62049e-05	0.000128723	0.000100488
s__Gemmata_sp_SH-PL17	9.61965e-05	9.29564e-05	0.000116934
s__Amycolatopsis_taiwanensis	9.61294e-05	9.91088e-05	0.000192212
s__Methanoregula_boonei	9.59992e-05	0.000125794	0.000190207
s__Actinomadura_kijaniata	9.57153e-05	8.76329e-05	0.000203021
s__Gluconacetobacter_diazotrophicus	9.56823e-05	0.000169756	2.43085e-05
s__Kribbella_soli	9.56567e-05	8.21633e-05	0.000213456
s__Pseudonocardia_acaciae	9.54913e-05	8.51336e-05	0.000254547
s__Pseudonocardia_sp_73-21	9.52872e-05	8.28647e-05	0.000181093
s__Sulfuriferula_multivorans	9.52478e-05	0.000103171	4.04579e-05
s__Nitrososphaera_viennensis	9.52475e-05	7.63397e-05	7.62348e-05
s__Nitrosomonadales_bacterium	9.49876e-05	8.75405e-05	3.44841e-05
s__Sphingomonas_sp	9.49126e-05	0.000166117	0.000109209
s__Thermoactinospora_rubra	9.49093e-05	0.000103781	0.000189674
s__Azospirillum_brasilense	9.45056e-05	9.81487e-05	0.000123504
s__uncultured_bacterium_lac160	9.44016e-05	8.50071e-05	5.55133e-05
s__Sphingomonas_sp_66-10	9.43803e-05	0.000110227	6.73838e-05
s__Bradyrhizobium_sp_WSM3983	9.43328e-05	7.70116e-05	0.000132658
s__Candidatus_Rokubacteria_bacterium_GWF2_70_14	9.43294e-05	9.53533e-05	5.85629e-06
s__Sphingomonas_pruni	9.42643e-05	0.000208863	0.000102981
s__Sulfobacillus_benefaciens	9.38589e-05	8.11181e-05	0.000161472
s__Thermobispora_bispora	9.38311e-05	9.05242e-05	0.00018858
s__Actinoplanes_sp_ATCC_53533	9.38286e-05	0.000119209	0.00021941
s__Ornatilinea_apprima	9.38067e-05	9.79962e-05	8.55149e-05
s__Rivibacter_subsaxonicus	9.37928e-05	7.40518e-05	2.28032e-05
s__uncultured_Chloroflexi_bacterium	9.37517e-05	9.22596e-05	7.85189e-05
s__Desulfonauticus_sp_38_4375	9.37051e-05	8.39695e-05	5.05774e-05
s__bacterium_HR23	9.36987e-05	9.52989e-05	0.000204827
s__Deltaproteobacteria_bacterium_RBG_13_43_22	9.35393e-05	9.03327e-05	5.74847e-05
s__Gemmatimonadetes_bacterium_13_1_40CM_2_60_3	9.3284e-05	6.58275e-05	4.74952e-05
s__Bellilinea_caldifistulae	9.32395e-05	0.000118349	0.000148514
s__Rhodobiaceae_bacterium	9.3115e-05	0.000111386	5.81338e-05
s__bacterium_HR16	9.26768e-05	0.000144764	0.000113778
s__Deltaproteobacteria_bacterium_HGW-Deltaproteobacteria-13	9.25541e-05	6.74017e-05	4.2716e-05
s__Ignavibacteriales_bacterium	9.24919e-05	8.49462e-05	7.47092e-05
s__Nakamurella_panacisegetis	9.23864e-05	7.35795e-05	0.000159125
s__Calidifontimicrobium_sediminis	9.21744e-05	9.96697e-05	3.41893e-05
s__Motilibacter_peucedani	9.19896e-05	0.000129073	0.000295121
s__Variovorax_paradoxus	9.18622e-05	7.85881e-05	4.92758e-05
s__Planctomycetales_bacterium_71-10	9.16954e-05	8.00706e-05	0.000127146
s__bacterium_HR32	9.15792e-05	0.00011603	0.000271474
s__Krasilnikovia_cinnamomea	9.15481e-05	6.39441e-05	0.000179719
s__Thermanaerothrix_daxensis	9.14042e-05	0.000102967	8.84032e-05
s__Rhizobium_leguminosarum	9.12199e-05	7.97705e-05	6.44548e-05
s__Nitrosococcus_oceani	9.11795e-05	5.97482e-05	6.54819e-05
s__Oxalobacteraceae_bacterium	9.10575e-05	0.000174037	5.74294e-05
s__Burkholderiales_bacterium_RIFCSPLOWO2_02_FULL_57_36	9.09338e-05	8.62932e-05	5.20239e-05
s__Caulobacterales_bacterium_68-7	9.08721e-05	0.000103712	4.36853e-05
s__Aciduliprofundum_boonei	9.0862e-05	8.62372e-05	0.000267495
s__Levilinea_saccharolytica	9.07323e-05	0.000106654	0.000103116
s__Oceanibaculum_nanhaiense	9.0691e-05	6.39084e-05	7.80173e-05
s__Gemmatimonadetes_bacterium_13_2_20CM_2_69_23	9.0345e-05	7.80876e-05	5.91091e-05
s__Microbispora_sp_ATCC_PTA-5024	9.0345e-05	7.466e-05	0.000215768
s__Hwanghaeella_grinnelliae	9.03438e-05	7.13121e-05	4.0055e-05
s__Gemmatimonas_sp_13_1_20CM_3_60_15	9.03161e-05	8.30407e-05	7.01644e-05
s__Acidobacteriia_bacterium_12-62-4	9.00695e-05	8.83612e-05	1.70052e-05
s__Azospirillum_sp_TSO35-2	8.98444e-05	8.94704e-05	6.16415e-05
s__Betaproteobacteria_bacterium_RIFCSPLOWO2_02_67_12	8.95403e-05	8.95716e-05	6.45396e-05
s__Mesorhizobium_soli	8.9501e-05	0.000103537	5.43557e-05
s__Afipia_felis	8.93937e-05	9.57082e-05	5.59033e-05
s__Streptacidiphilus_albus	8.92058e-05	8.92811e-05	0.000194853
s__Ferrimicrobium_acidiphilum	8.90831e-05	0.000100241	0.000268474
s__Lichenibacterium_minor	8.90697e-05	0.000130642	6.84401e-05
s__Chloroflexi_bacterium_RBG_16_54_11	8.86941e-05	0.000110597	8.03288e-05
s__Betaproteobacteria_bacterium_RBG_16_64_18	8.85983e-05	7.12605e-05	5.70734e-05
s__Streptacidiphilus_rugosus	8.85864e-05	8.60337e-05	0.000185205
s__Tautonia_sociabilis	8.82861e-05	0.000101668	0.000101794
s__Sporichthya_polymorpha	8.79313e-05	0.000136826	0.000269905
s__Archangium_violaceum	8.76509e-05	7.58694e-05	0.000171285
s__Chloroflexi_bacterium_RBG_19FT_COMBO_56_12	8.76137e-05	0.000122898	5.66893e-05
s__Rhizobiales_bacterium_GAS113	8.72349e-05	0.000110747	5.32697e-05
s__Chthoniobacter_flavus	8.70807e-05	9.65235e-05	0.000225821
s__Candidatus_Rokubacteria_bacterium_13_1_40CM_69_27	8.70067e-05	8.22839e-05	1.95777e-05
s__Microvirga_calopogonii	8.68021e-05	8.07837e-05	5.2542e-05
s__archaeon_13_1_20CM_2_51_12	8.66689e-05	9.15411e-05	0.000194504
s__Myxococcus_stipitatus	8.66033e-05	6.81083e-05	0.000107639
s__Betaproteobacteria_bacterium_HGW-Betaproteobacteria-14	8.64127e-05	0.000104252	3.32076e-05
s__Polaromonas_sp_C04	8.60546e-05	9.66013e-05	4.24752e-05
s__Acidimicrobiia_bacterium	8.57869e-05	0.000120997	0.000239194
s__Desulfuromonas_sp_TF	8.57739e-05	9.04949e-05	5.48788e-05
s__Prosthecomicrobium_hirschii	8.57694e-05	8.09299e-05	6.05329e-05
s__Pseudonocardia_asaccharolytica	8.57586e-05	6.33193e-05	0.000191423
s__Microtetraspora_niveoalba	8.57368e-05	5.7169e-05	0.000139175
s__Noviherbaspirillum_autotrophicum	8.56244e-05	7.32612e-05	5.24091e-05
s__Cupriavidus_basilensis	8.56157e-05	6.7286e-05	4.32765e-05
s__Archangium_sp_Cb_G35	8.54098e-05	7.10391e-05	9.61091e-05
s__Corallococcus_macrosporus	8.53744e-05	6.0825e-05	0.000139194
s__Ardenticatena_maritima	8.53394e-05	0.000104693	8.03603e-05
s__Deltaproteobacteria_bacterium_CSP1-8	8.50864e-05	9.63329e-05	9.53984e-05
s__Acidobacteria_bacterium_21-70-11	8.50614e-05	6.26131e-05	2.48897e-05
s__Chloroflexi_bacterium_RBG_16_48_8	8.49462e-05	8.71218e-05	7.97049e-05
s__Gemmata_obscuriglobus	8.48813e-05	7.64622e-05	0.00013173
s__candidate_division_Zixibacteria_bacterium_RBG_16_53_22	8.48298e-05	7.75683e-05	8.53668e-05
s__Chloroflexi_bacterium_G233	8.4772e-05	0.000112595	0.000129092
s__Acidobacteriales_bacterium_59-55	8.47267e-05	6.35948e-05	0.000104375
s__Azospirillum_sp_B4	8.46451e-05	8.61731e-05	9.66643e-05
s__Kineosporia_sp_R_H_3	8.46271e-05	8.78808e-05	0.000255247
s__Bradyrhizobium_mercantei	8.45412e-05	6.91676e-05	6.41889e-05
s__Magnetospirillum_sp_XM-1	8.43747e-05	7.24032e-05	8.218e-05
s__Actinomadura_madurae	8.41795e-05	6.24976e-05	0.000151566
s__Oleisolibacter_albus	8.40156e-05	9.51541e-05	7.80936e-05
s__Cryptosporangium_arvum	8.37313e-05	8.90694e-05	0.000180864
s__Bradyrhizobium_icense	8.33513e-05	9.79705e-05	7.44944e-05
s__Chloroflexi_bacterium_RBG_13_60_13	8.29932e-05	8.57962e-05	8.19508e-05
s__Rhizobiales_bacterium_GAS188	8.29691e-05	8.69327e-05	8.44666e-05
s__Geobacter_sp_OR-1	8.28395e-05	9.87639e-05	5.46386e-05
s__Azospirillum_baldaniorum	8.26974e-05	4.67866e-05	4.28423e-05
s__Micromonospora_sp_4G51	8.25479e-05	6.89195e-05	0.000121733
s__Catelliglobosispora_koreensis	8.24407e-05	7.88958e-05	0.000154661
s__Candidatus_Entotheonella_gemina	8.24166e-05	7.05229e-05	7.37484e-05
s__Chloroflexi_bacterium_GWB2_54_36	8.18019e-05	7.03797e-05	7.00794e-05
s__Candidatus_Muproteobacteria_bacterium_RBG_16_65_34	8.16921e-05	5.48617e-05	3.00878e-05
s__Anaerolineae_bacterium_CG_4_9_14_0_8_um_filter_58_9	8.16813e-05	8.82497e-05	6.19438e-05
s__uncultured_bacterium_148	8.16702e-05	8.14349e-05	0.000152438
s__Actinobacteria_bacterium_RBG_16_70_17	8.14636e-05	0.000106222	0.000242677
s__bacterium_HR28	8.13656e-05	8.48517e-05	0.000250607
s__Chloroflexi_bacterium_RBG_16_58_14	8.13471e-05	0.000114711	8.75265e-05
s__Bosea_sp_BIWAKO-01	8.1292e-05	5.53095e-05	2.94925e-05
s__Nitrosococcus_halophilus	8.12017e-05	6.20791e-05	6.44663e-05
s__Solimicrobium_silvestre	8.10114e-05	6.92271e-05	4.58301e-05
s__Betaproteobacteria_bacterium_SG8_40	8.06847e-05	6.81606e-05	5.6466e-05
s__Sulfurisoma_sediminicola	8.05324e-05	7.87973e-05	3.59309e-05
s__Actinomadura_hibisca	8.04953e-05	8.77235e-05	0.000174354
s__Actinocorallia_herbida	8.02807e-05	7.58715e-05	0.000151276
s__Rhodocyclaceae_bacterium	8.02476e-05	8.49151e-05	5.61894e-05
s__Catellatospora_citrea	8.02347e-05	6.99201e-05	0.000155281
s__Myxococcales_bacterium_SG8_38_1	8.02259e-05	7.66718e-05	6.42223e-05
s__Methyloceanibacter_methanicus	8.0134e-05	7.54435e-05	0.000108156
s__Geodermatophilus_ruber	7.98549e-05	7.16267e-05	0.000146033
s__Geodermatophilus_chilensis	7.97698e-05	6.28228e-05	0.000132808
s__Acidipila_sp_EB88	7.97641e-05	6.38879e-05	3.73167e-05
s__Sphingobacteriales_bacterium_UTBCD1	7.97291e-05	4.05129e-05	0.000311945
s__Streptacidiphilus_jiangxiensis	7.97136e-05	6.98938e-05	0.000179349
s__Phycisphaerales_bacterium	7.9702e-05	6.60021e-05	5.4473e-05
s__Ferriphaselus_sp_R-1	7.96708e-05	8.50358e-05	3.37828e-05
s__Sphingosinicella_microcystinivorans	7.95553e-05	8.81784e-05	3.6213e-05
s__Chelatococcus_asaccharovorans	7.95396e-05	7.72718e-05	5.25688e-05
s__Methylocystis_bryophila	7.94462e-05	8.00785e-05	7.36171e-05
s__Belnapia_rosea	7.94295e-05	0.000106524	4.43821e-05
s__Solimonas_sp_K1W22B-7	7.93597e-05	5.76751e-05	5.76004e-05
s__Armatimonadetes_bacterium_RBG_19FT_COMBO_69_19	7.93588e-05	7.40294e-05	0.000143954
s__Zavarzinella_formosa	7.93282e-05	7.91347e-05	8.78661e-05
s__Clostridioides_difficile	7.92844e-05	8.57284e-05	5.11067e-05
s__Bradyrhizobium_manausense	7.91763e-05	5.50864e-05	7.87424e-05
s__Novosphingobium_sp_FSW06-99	7.88116e-05	9.57857e-05	6.48632e-05
s__Alsobacter_soli	7.8452e-05	9.36382e-05	0.000106871
s__Methylobacterium_crusticola	7.8443e-05	7.56366e-05	8.00558e-05
s__Stenotrophobium_rhamnosiphilum	7.83077e-05	6.1862e-05	1.82684e-05
s__Thioalkalivibrio_sulfidiphilus	7.82503e-05	3.39728e-05	5.32105e-05
s__Gemmatimonadetes_bacterium_13_1_40CM_3_70_8	7.79536e-05	5.56515e-05	3.3096e-05
s__Paenibacillus_sp_P1XP2	7.77835e-05	7.82678e-05	5.72917e-05
s__Niastella_vici	7.77263e-05	5.17222e-05	0.000197492
s__Candidatus_Microthrix_parvicella	7.76019e-05	0.000108194	0.000254912
s__Ignavibacteriales_bacterium_CG07_land_8_20_14_0_80_59_12	7.74956e-05	9.47824e-05	1.27889e-05
s__Pseudomonas_stutzeri	7.74954e-05	7.45522e-05	3.63823e-05
s__Solirhodobacter_olei	7.74792e-05	8.37028e-05	0.000122875
s__Hyphomicrobium_sp_CS1BSMeth3	7.73931e-05	7.27028e-05	4.7499e-05
s__Nitriliruptor_alkaliphilus	7.72232e-05	8.52891e-05	0.000206895
s__Bradyrhizobium_jicamae	7.71919e-05	7.59733e-05	7.98519e-05
s__Acetobacteraceae_bacterium	7.71601e-05	0.000105956	5.07668e-05
s__Nitrospirae_bacterium_GWC2_57_13	7.71015e-05	6.90941e-05	1.91696e-05
s__Sphingomonas_sp_PR090111-T3T-6A	7.70813e-05	0.000106841	5.43501e-05
s__Chloroflexi_bacterium_RBG_16_64_43	7.70663e-05	6.66291e-05	4.84052e-05
s__Roseiflexus_sp_RS-1	7.70128e-05	0.000105817	0.000160489
s__Mesorhizobium_loti	7.68978e-05	8.67762e-05	6.15163e-05
s__Caulobacter_sp_AP07	7.68541e-05	7.84601e-05	3.92936e-05
s__Candidatus_Aminicenantes_bacterium_RBG_19FT_COMBO_65_30	7.67218e-05	7.88911e-05	5.29513e-05
s__Gammaproteobacteria_bacterium_SG8_47	7.64609e-05	3.95796e-05	5.16687e-05
s__Sulfuricella_sp_T08	7.62489e-05	8.06107e-05	2.36989e-05
s__Anaerolineae_bacterium_UTCFX2	7.59499e-05	9.16704e-05	6.01025e-05
s__Chloroflexi_bacterium_13_1_40CM_68_15	7.5875e-05	0.000184303	5.03039e-05
s__Cryptosporangium_aurantiacum	7.53274e-05	7.49604e-05	0.000181427
s__Noviherbaspirillum_denitrificans	7.52726e-05	6.64153e-05	4.70423e-05
s__Deltaproteobacteria_bacterium_RBG_16_49_23	7.52407e-05	8.07137e-05	5.40465e-05
s__Syntrophus_gentianae	7.52261e-05	9.58472e-05	2.34037e-05
s__Betaproteobacteria_bacterium_RIFCSPLOWO2_02_FULL_65_20	7.52157e-05	7.51524e-05	2.67232e-05
s__Acidobacteria_bacterium_RIFCSPHIGHO2_02_FULL_67_57	7.51032e-05	7.42377e-05	3.84681e-05
s__Burkholderiales_bacterium_21-58-4	7.49486e-05	3.80071e-05	5.47505e-05
s__Magnetospirillum_marisnigri	7.49009e-05	8.11809e-05	8.21424e-05
s__Nevskia_ramosa	7.48209e-05	3.41446e-05	5.05011e-05
s__Nonomuraea_indica	7.47583e-05	5.60966e-05	0.00015486
s__Actinobacteria_bacterium_13_1_40CM_2_66_13	7.45759e-05	8.83208e-05	0.00026615
s__Xanthobacter_tagetidis	7.44703e-05	9.36165e-05	6.80204e-05
s__Candidatus_Omnitrophica_bacterium	7.44209e-05	6.87973e-05	0.000115685
s__Bradyrhizobium_sp_Cp53	7.43972e-05	5.08768e-05	7.4263e-05
s__Castellaniella_defragrans	7.43911e-05	8.37e-05	2.77007e-05
s__Betaproteobacteria_bacterium_RIFCSPLOWO2_02_FULL_67_19	7.43172e-05	0.000147368	5.7468e-05
s__Chloroflexi_bacterium_RIFOXYD12_FULL_57_15	7.42559e-05	8.03273e-05	6.99404e-05
s__Noviherbaspirillum_massiliense	7.3982e-05	7.46153e-05	6.65417e-05
s__Acidobacteria_bacterium_13_1_40CM_2_56_11	7.38832e-05	5.77702e-05	2.89602e-05
s__Kutzneria_buriramensis	7.38364e-05	6.69043e-05	0.000155227
s__Magnetospirillum_sp_15-1	7.37295e-05	6.3532e-05	5.81573e-05
s__Bradyrhizobium_oligotrophicum	7.36836e-05	7.27711e-05	7.49303e-05
s__Thermoplasmatales_archaeon_B_DKE	7.36072e-05	8.74868e-05	0.000240248
s__Acidobacteria_bacterium_13_2_20CM_57_7	7.3307e-05	3.66045e-05	1.36749e-05
s__Actinomadura_atramentaria	7.28992e-05	6.36238e-05	0.000130015
s__Micromonospora_globispora	7.28444e-05	7.61972e-05	0.000154852
s__Rhizobacter_sp_OV335	7.28392e-05	5.43299e-05	4.34006e-05
s__Pseudonocardia_autotrophica	7.27245e-05	6.28055e-05	0.000109702
s__Dyella_monticola	7.26165e-05	3.38761e-05	0.000276343
s__Magnetospirillum_moscoviense	7.25654e-05	6.45867e-05	4.85009e-05
s__Actinobacteria_bacterium_13_1_40CM_3_66_19	7.23581e-05	6.72948e-05	0.000225208
s__Roseomonas_rosea	7.22612e-05	7.90891e-05	3.52685e-05
s__Blastococcus_sp_TF02A-30	7.22115e-05	5.61529e-05	0.000165654
s__Candidatus_Rokubacteria_bacterium_RIFCSPLOWO2_12_FULL_69_21	7.21157e-05	6.95065e-05	2.13379e-05
s__Planctomyces_sp_SH-PL62	7.20442e-05	7.36767e-05	8.71432e-05
s__Candidatus_Methylumidiphilus_alinenensis	7.20079e-05	6.99716e-05	4.98412e-05
s__Acidobacteria_bacterium_13_1_40CM_4_65_8	7.18075e-05	5.88002e-05	4.25384e-05
s__Roseomonas_aerilata	7.167e-05	0.000126603	8.89481e-05
s__Dyella_psychrodurans	7.16569e-05	5.29933e-05	0.00012506
s__Acidobacteriales_bacterium_13_1_40CM_3_55_5	7.16503e-05	0.000103693	3.47983e-05
s__Betaproteobacteria_bacterium_RIFCSPLOWO2_12_FULL_67_28	7.16145e-05	7.42093e-05	4.04897e-05
s__Actinomadura_mexicana	7.13564e-05	6.09784e-05	0.000133607
s__Nitrobacter_sp_62-13	7.12723e-05	6.60264e-05	5.73446e-05
s__Sulfuritortus_calidifontis	7.12505e-05	7.853e-05	3.73053e-05
s__Ilumatobacter_nonamiensis	7.09747e-05	7.77653e-05	0.00019364
s__Litorilinea_aerophila	7.0854e-05	0.000103945	6.69677e-05
s__Sulfurirhabdus_autotrophica	7.08282e-05	9.38773e-05	3.26712e-05
s__Leptolinea_tardivitalis	7.07645e-05	0.000112975	9.34401e-05
s__Rubrobacter_radiotolerans	7.06063e-05	7.04372e-05	0.000136974
s__Sphingomonas_sanxanigenens	7.05313e-05	8.06973e-05	5.22417e-05
s__Actinomadura_harenae	7.04891e-05	5.57683e-05	0.000111978
s__Motilibacter_rhizosphaerae	7.03258e-05	9.97473e-05	0.000279058
s__Micromonospora_sp_Llam0	7.02529e-05	7.03117e-05	0.000126274
s__Candidatus_Methanomassiliicoccus_intestinalis	6.99729e-05	8.25884e-05	0.000201812
s__uncultured_bacterium_5H7	6.98246e-05	9.42738e-05	5.43034e-05
s__Humitalea_rosea	6.97958e-05	7.71654e-05	3.45017e-05
s__Chlorogloeopsis_fritschii	6.97299e-05	4.21446e-05	6.08323e-05
s__Robiginitomaculum_sp	6.9688e-05	7.54442e-05	3.45993e-05
s__Methylovirgula_ligni	6.95111e-05	8.2301e-05	6.23462e-05
s__Mangrovitalea_sediminis	6.94945e-05	7.33725e-05	4.0527e-05
s__Mycolicibacter_kumamotonensis	6.93595e-05	9.61823e-05	9.57184e-05
s__Polaromonas_jejuensis	6.93453e-05	7.33063e-05	1.99142e-05
s__Acidimicrobium_ferrooxidans	6.92878e-05	7.97654e-05	0.000172783
s__Chloroflexi_bacterium_13_1_20CM_54_36	6.92548e-05	5.55912e-05	0.000103042
s__Nitrospira_sp_OLB3	6.915e-05	8.21877e-05	2.4634e-05
s__Mucilaginibacter_gotjawali	6.90693e-05	0.000456581	0.000112468
s__Microvirga_ossetica	6.90578e-05	8.50356e-05	6.34078e-05
s__Actinopolymorpha_cephalotaxi	6.90109e-05	6.13598e-05	0.000139682
s__Geobacteraceae_bacterium	6.90047e-05	9.55776e-05	5.43912e-05
s__Gammaproteobacteria_bacterium_SG8_11	6.8976e-05	4.97625e-05	5.34873e-05
s__Dyella_jiangningensis	6.8795e-05	7.33345e-05	6.52745e-05
s__Bradyrhizobium_sp_STM_3809	6.84314e-05	5.96734e-05	5.44551e-05
s__Sulfuritalea_hydrogenivorans	6.81992e-05	6.81314e-05	4.20343e-05
s__Bradyrhizobium_sp_LTSP885	6.81786e-05	8.45091e-05	6.31186e-05
s__Euryarchaeota_archaeon_RBG_13_61_15	6.81626e-05	5.75528e-05	0.000196227
s__Euryarchaeota_archaeon_RBG_13_57_23	6.80979e-05	6.19028e-05	0.000231163
s__Ktedonobacter_sp_13_1_20CM_4_53_7	6.78819e-05	6.60362e-05	0.000142991
s__Bradyrhizobium_guangzhouense	6.78391e-05	5.79847e-05	6.55642e-05
s__archaeon_HR06	6.78024e-05	5.77419e-05	0.000144354
s__Herpetosiphon_aurantiacus	6.77819e-05	5.07385e-05	7.0896e-05
s__Azospirillum_sp_K2W22B-5	6.76463e-05	5.64138e-05	4.44087e-05
s__Chloroflexi_bacterium_RIFOXYC12_FULL_59_14	6.75611e-05	6.93683e-05	4.63176e-05
s__Geobacter_sp_DSM_9736	6.74024e-05	0.000103167	4.89054e-05
s__Nocardiopsis_gilva	6.72725e-05	7.63768e-05	0.000125646
s__Streptacidiphilus_pinicola	6.71911e-05	6.59401e-05	0.000148772
s__candidate_division_NC10_bacterium_RBG_16_65_8	6.71839e-05	8.74494e-05	3.93647e-05
s__Schlesneria_paludicola	6.7088e-05	6.66704e-05	5.9682e-05
s__Myxococcales_bacterium_13_1_40CM_2_68_15	6.70215e-05	5.84497e-05	4.08076e-05
s__Kribbella_catacumbae	6.70197e-05	6.31804e-05	0.000140716
s__Spirillospora_albida	6.70155e-05	7.34594e-05	0.000136452
s__Fimbriimonas_ginsengisoli	6.69961e-05	5.16426e-05	9.82299e-05
s__Plasticicumulans_acidivorans	6.69748e-05	4.0335e-05	5.5372e-05
s__Nostoc_sp_3335mG	6.69555e-05	8.31553e-05	6.5109e-05
s__Oscillatoria_sp_PCC_10802	6.69345e-05	6.7408e-05	0.000103507
s__Chloroflexi_bacterium_RBG_13_56_8	6.69061e-05	6.54031e-05	3.36619e-05
s__Deltaproteobacteria_bacterium_RBG_13_61_14	6.69051e-05	6.01338e-05	0.000110377
s__Thermanaeromonas_toyohensis	6.68902e-05	6.01361e-05	0.000111174
s__Alphaproteobacteria_bacterium_MarineAlpha3_Bin3	6.68228e-05	4.01567e-05	2.06071e-05
s__Caulobacter_henricii	6.68085e-05	7.87288e-05	2.71187e-05
s__Candidatus_Aminicenantes_bacterium_RBG_13_64_14	6.67361e-05	6.75726e-05	4.14049e-05
s__Geobacter_sulfurreducens	6.66109e-05	5.8308e-05	6.04152e-05
s__Candidatus_Vecturithrix_granuli	6.65305e-05	7.78316e-05	8.25841e-05
s__Candidatus_Promineofilum_breve	6.64909e-05	6.84396e-05	0.000168818
s__Sutterella_parvirubra	6.64453e-05	5.16732e-05	3.11261e-05
s__Lysobacter_sp_Root494	6.64218e-05	6.51048e-05	1.68471e-05
s__Sinosporangium_album	6.63013e-05	6.46029e-05	0.000115056
s__Burkholderiales_bacterium_RIFCSPHIGHO2_12_FULL_69_20	6.62819e-05	7.06244e-05	4.08248e-05
s__Candidatus_Poseidoniales_archaeon	6.62412e-05	6.86247e-05	0.000114817
s__Marinicaulis_flavus	6.61249e-05	7.52335e-05	3.19546e-05
s__Candidatus_Methylomirabilis_oxyfera	6.60875e-05	5.35922e-05	2.75175e-05
s__Solimonas_fluminis	6.60133e-05	5.06658e-05	3.24571e-05
s__Amycolatopsis_sacchari	6.57968e-05	7.17379e-05	0.000163441
s__Bradyrhizobium_zhanjiangense	6.57724e-05	7.22005e-05	4.87111e-05
s__Blastochloris_tepida	6.5768e-05	7.59524e-05	3.35495e-05
s__Dyella_tabacisoli	6.57575e-05	4.55903e-05	7.31735e-05
s__Anaerolinea_thermophila	6.56865e-05	7.02315e-05	8.36776e-05
s__Anaerolineae_bacterium_CG03_land_8_20_14_0_80_58_20	6.56408e-05	7.42304e-05	4.58411e-05
s__Sphingomonas_sp_K2R01-6	6.55093e-05	6.63462e-05	4.20546e-05
s__Dehalococcoidia_bacterium_SM23_28_1	6.5423e-05	9.18951e-05	0.000135342
s__Paraburkholderia_oxyphila	6.53877e-05	4.39812e-05	3.5689e-05
s__Dehalococcoidia_bacterium_DG_22	6.52788e-05	8.69878e-05	0.00014902
s__Bradyrhizobium_sp_BTAi1	6.51957e-05	6.90509e-05	5.39905e-05
s__Marinactinospora_thermotolerans	6.51951e-05	5.56064e-05	0.000123487
s__Afifella_pfennigii	6.49968e-05	8.49993e-05	3.91988e-05
s__Actinomadura_latina	6.49452e-05	6.21961e-05	0.000127853
s__Dyella_dinghuensis	6.49321e-05	4.59708e-05	7.24348e-05
s__Acidobacteria_bacterium_RBG_16_64_8	6.49075e-05	7.5347e-05	9.7407e-05
s__Deltaproteobacteria_bacterium_13_1_20CM_2_69_21	6.4838e-05	7.40062e-05	4.96678e-05
s__Thermasporomyces_composti	6.47196e-05	9.31545e-05	0.000253424
s__Deltaproteobacteria_bacterium_RBG_19FT_COMBO_46_12	6.4636e-05	8.21801e-05	5.22778e-05
s__Candidatus_Aminicenantes_bacterium_RBG_16_63_14	6.44588e-05	7.32842e-05	3.13976e-05
s__Nitrospirae_bacterium_13_1_40CM_4_62_6	6.44562e-05	4.03326e-05	9.12836e-06
s__Ahniella_affigens	6.44545e-05	5.06907e-05	3.48331e-05
s__Methyloceanibacter_caenitepidi	6.43761e-05	7.25668e-05	8.87441e-05
s__Candidatus_Accumulibacter_sp_SK-01	6.43148e-05	5.18309e-05	2.22804e-05
s__Aciduliprofundum_sp	6.42406e-05	6.82553e-05	0.000179495
s__uncultured_bacterium_5G4	6.42286e-05	9.21508e-05	0.000150226
s__Patulibacter_americanus	6.41853e-05	0.000100347	0.000219366
s__Streptacidiphilus_oryzae	6.41776e-05	5.71486e-05	0.000147211
s__Deltaproteobacteria_bacterium_HGW-Deltaproteobacteria-15	6.41561e-05	7.44539e-05	7.45466e-05
s__Moorella_thermoacetica	6.41457e-05	9.19756e-05	0.000101081
s__Acidobacteria_bacterium_RIFCSPLOWO2_12_FULL_66_10	6.39198e-05	5.25591e-05	5.86151e-05
s__Geobacter_daltonii	6.38981e-05	8.29057e-05	3.95581e-05
s__Enterobacter_cloacae_complex_sp_GF14B	6.36714e-05	5.94419e-07	9.1924e-06
s__Angustibacter_sp_Root456	6.36677e-05	0.000113735	0.000255207
s__Lentzea_aerocolonigenes	6.36526e-05	4.20272e-05	0.000142193
s__Rhodanobacter_thiooxydans	6.35479e-05	3.47533e-05	2.73484e-05
s__Alicyclobacillus_macrosporangiidus	6.34974e-05	5.52076e-05	0.000169969
s__Sulfobacillus_thermosulfidooxidans	6.3494e-05	4.56342e-05	0.00016357
s__Caulobacter_sp_UNC358MFTsu51	6.33673e-05	8.79539e-05	5.97607e-05
s__Bradyrhizobium_embrapense	6.32906e-05	6.77768e-05	7.68457e-05
s__Microvirga_sp_17_mud_1-3	6.31102e-05	7.38875e-05	4.55092e-05
s__Fulvimonas_soli	6.29449e-05	6.15718e-05	3.60745e-05
s__Ignavibacteria_bacterium_GWA2_55_25	6.28925e-05	9.67178e-05	1.27692e-05
s__Beijerinckia_indica	6.27226e-05	7.42102e-05	6.18741e-05
s__Frateuria_terrea	6.26394e-05	4.91388e-05	4.65707e-05
s__Actinomadura_chibensis	6.2565e-05	6.77325e-05	0.000152591
s__Elusimicrobia_bacterium_CG11_big_fil_rev_8_21_14_0_20_64_6	6.24509e-05	5.34156e-05	7.50307e-05
s__Gloeobacter_kilaueensis	6.24464e-05	7.37358e-05	8.72344e-05
s__Deltaproteobacteria_bacterium_RBG_13_53_10	6.24324e-05	6.82633e-05	2.38369e-05
s__Candidatus_Moduliflexus_flocculans	6.23823e-05	6.39323e-05	5.63122e-05
s__Acidobacteria_bacterium_13_1_40CM_65_14	6.23787e-05	4.79974e-05	6.95884e-05
s__Cystobacter_ferrugineus	6.22412e-05	4.84398e-05	5.40018e-05
s__bacterium_HR37	6.20985e-05	5.49317e-05	5.66179e-05
s__Rubrivivax_gelatinosus	6.19588e-05	6.7591e-05	2.98875e-05
s__Kaistia_sp_SCN_65-12	6.19225e-05	8.63993e-05	5.31166e-05
s__Thermoplasmatales_archaeon_E-plasma	6.15903e-05	6.45785e-05	0.00022177
s__Methylobacterium_nodulans	6.15048e-05	7.52001e-05	5.32271e-05
s__Bradyrhizobium_sp_ORS_285	6.14491e-05	6.05504e-05	5.43483e-05
s__Microvirga_subterranea	6.14276e-05	8.38545e-05	5.1541e-05
s__Nitrobacter_winogradskyi	6.14023e-05	8.56375e-05	4.06932e-05
s__Rhodospira_trueperi	6.13548e-05	4.53999e-05	6.50553e-05
s__Candidatus_Accumulibacter_sp_SK-12	6.11468e-05	8.16804e-05	4.45448e-05
s__Candidatus_Competibacter_denitrificans	6.10744e-05	4.03712e-05	3.60747e-05
s__Candidatus_Rokubacteria_bacterium_13_1_40CM_2_68_8	6.1068e-05	5.00418e-05	1.16447e-05
s__Planctomycetes_bacterium_RBG_13_63_9	6.0982e-05	3.92734e-05	7.04907e-05
s__Hyphomicrobium_sp_NDB2Meth4	6.08214e-05	7.06197e-05	3.866e-05
s__Bradyrhizobium_sp_UFLA03-84	6.07842e-05	5.9555e-05	6.64813e-05
s__Streptomyces_sp_LAM7114	6.07181e-05	7.92386e-05	0.000157944
s__Carboxydothermus_pertinax	6.05186e-05	3.4369e-05	2.02522e-05
s__Gammaproteobacteria_bacterium_RIFCSPHIGHO2_12_FULL_63_22	6.04624e-05	6.79402e-05	6.12716e-05
s__Leptothrix_cholodnii	6.03958e-05	3.97759e-05	5.66654e-06
s__Oleiharenicola_lentus	6.03403e-05	6.54967e-05	8.88944e-05
s__Rhodopseudomonas_pseudopalustris	6.02919e-05	8.40755e-05	3.60272e-05
s__Bradyrhizobium_neotropicale	6.01722e-05	8.09183e-05	6.36963e-05
s__Candidatus_Woesearchaeota_archaeon	5.99835e-05	4.24315e-05	0.000111904
s__Lautropia_sp_SCN_70-15	5.99643e-05	7.66194e-05	5.86306e-05
s__Acidiferrobacter_thiooxydans	5.99461e-05	3.14578e-05	2.49513e-05
s__Bradyrhizobium_tropiciagri	5.99431e-05	7.03806e-05	0.00011786
s__Variovorax_sp_WS11	5.988e-05	3.72938e-05	4.29698e-05
s__Methylocystis_sp_ATCC_49242	5.98422e-05	6.20057e-05	3.96815e-05
s__Burkholderia_cenocepacia	5.9817e-05	4.80194e-05	2.89658e-05
s__Thaumarchaeota_archaeon_13_1_20CM_2_39_20	5.97994e-05	4.36345e-05	5.14526e-05
s__Rhizophagus_irregularis	5.97735e-05	9.8544e-05	5.91129e-05
s__uncultured_bacterium_5E7	5.97056e-05	5.86657e-05	0.000119312
s__Planobispora_rosea	5.96958e-05	6.14615e-05	0.000144579
s__Acidobacteria_bacterium_RIFCSPHIGHO2_01_FULL_67_28	5.96355e-05	9.22675e-05	4.70773e-05
s__Altericroceibacterium_xinjiangense	5.95214e-05	0.000115341	8.13923e-05
s__Anaerolineaceae_bacterium_4572_322	5.93724e-05	7.56197e-05	2.23751e-05
s__Chloroflexi_bacterium_RBG_13_48_10	5.92776e-05	7.80811e-05	6.48222e-05
s__Niveispirillum_irakense	5.9268e-05	6.77969e-05	5.20633e-05
s__Prauserella_muralis	5.91262e-05	5.43004e-05	0.000111418
s__Acidobacteria_bacterium_RIFCSPLOWO2_12_FULL_66_21	5.90943e-05	5.27509e-05	6.12267e-05
s__Nitrospira_cf_moscoviensis_SBR1015	5.89059e-05	5.07295e-05	2.25954e-05
s__Candidatus_Rokubacteria_bacterium_GWA2_73_35	5.88789e-05	6.12318e-05	3.54292e-05
s__Elstera_cyanobacteriorum	5.86888e-05	4.27743e-05	6.25336e-05
s__candidate_division_Zixibacteria_bacterium_SM23_81	5.86639e-05	5.62005e-05	5.59333e-06
s__Calidithermus_chliarophilus	5.86489e-05	5.09426e-05	0.000101265
s__Actinopolymorpha_singaporensis	5.86042e-05	6.21648e-05	0.000116678
s__Dyella_japonica	5.85378e-05	4.73219e-05	7.79004e-05
s__Chloroflexus_islandicus	5.8424e-05	6.67029e-05	9.54432e-05
s__Dethiobacter_sp	5.83737e-05	7.5036e-05	3.33129e-05
s__Streptomyces_sp_Ag109_O5-1	5.83493e-05	5.71677e-05	0.000101698
s__Limnochorda_pilosa	5.83393e-05	6.95249e-05	0.000112338
s__Lysobacter_antibioticus	5.82309e-05	4.62195e-05	3.96635e-05
s__Spirochaetes_bacterium_DG_61	5.81562e-05	4.94496e-05	4.51473e-05
s__Kineosporia_sp_A_224	5.8152e-05	6.35492e-05	0.000228294
s__Verrucomicrobium_sp_3C	5.80835e-05	4.12493e-05	4.71853e-05
s__Actinobacteria_bacterium_RBG_16_67_15	5.80406e-05	7.27207e-05	0.000148867
s__uncultured_bacterium_lac111	5.79153e-05	2.75922e-05	8.18661e-06
s__Candidatus_Tenderia_electrophaga	5.79032e-05	4.06259e-05	3.00344e-05
s__Stigmatella_erecta	5.78264e-05	4.62224e-05	6.30151e-05
s__Terriglobus_sp_TAA_43	5.77707e-05	5.13988e-05	5.18503e-05
s__Streptacidiphilus_carbonis	5.77329e-05	5.93889e-05	0.00017028
s__Candidatus_Entotheonella_palauensis	5.7728e-05	6.19465e-05	3.60396e-05
s__Geodermatophilus_sabuli	5.7566e-05	4.79345e-05	9.86495e-05
s__Phycicoccus_sp_Soil748	5.75159e-05	5.04187e-05	0.000116136
s__Ignavibacteriae_bacterium_37-53-5	5.73595e-05	9.01857e-05	2.77333e-05
s__Candidatus_Aminicenantes_bacterium_RBG_19FT_COMBO_58_17	5.71566e-05	6.02199e-05	3.78466e-05
s__Sphingopyxis_macrogoltabida	5.70599e-05	6.77286e-05	4.10993e-05
s__Burkholderiales_bacterium_PBB6	5.70272e-05	5.0023e-05	1.59069e-05
s__Candidatus_Korarchaeota_archaeon	5.69888e-05	7.05075e-05	0.000179269
s__Frankia_sp_DC12	5.68962e-05	6.04725e-05	0.000132064
s__Chloroflexi_bacterium_44-23	5.67957e-05	5.71068e-05	6.51436e-05
s__Amycolatopsis_benzoatilytica	5.67645e-05	3.71901e-05	0.000104187
s__Sinomonas_atrocyanea	5.67602e-05	6.0755e-05	0.000131906
s__Arenimonas_oryziterrae	5.66384e-05	7.03548e-05	1.48898e-05
s__Bradyrhizobium_sp_NFR13	5.6592e-05	5.07779e-05	4.3526e-05
s__Dehalococcoides_mccartyi	5.65551e-05	6.21983e-05	9.42543e-05
s__Nocardioides_halotolerans	5.64773e-05	5.67494e-05	0.000100474
s__Microbispora_rosea	5.64615e-05	5.27989e-05	0.000135211
s__Elioraea_tepidiphila	5.64587e-05	7.93624e-05	5.47865e-05
s__Planctomycetes_bacterium_SM23_32	5.64483e-05	3.69842e-05	2.74907e-05
s__Mycobacterium_riyadhense	5.6374e-05	4.64423e-05	6.35157e-05
s__Saccharomonospora_marina	5.63541e-05	6.43945e-05	0.000138193
s__Tetragenococcus_halophilus	5.63085e-05	8.19038e-05	3.84394e-05
s__Thermoleophilum_album	5.62551e-05	8.95581e-05	0.000255765
s__Pseudomonas_aeruginosa	5.62477e-05	4.31633e-05	5.12393e-05
s__Chloroflexi_bacterium_13_1_40CM_3_65_12	5.61328e-05	9.64352e-05	0.000229054
s__Planctomycetaceae_bacterium_SCGC_AG-212-D15	5.6071e-05	4.5086e-05	1.47523e-05
s__Deltaproteobacteria_bacterium_RBG_16_48_10	5.60373e-05	6.26764e-05	5.12588e-05
s__Herbaspirillum_sp_K2R10-39	5.59924e-05	7.76856e-05	2.93407e-05
s__Bradyrhizobium_sp	5.59796e-05	4.45052e-05	6.84172e-05
s__Verrucomicrobia_bacterium_SCN_57-15	5.5883e-05	5.95728e-05	0.000153691
s__Nitrobacter_sp_Nb-311A	5.58066e-05	4.90385e-05	5.87523e-05
s__Anaerolineaceae_bacterium_4572_78	5.57616e-05	8.84873e-05	4.37916e-05
s__Geobacteraceae_bacterium_GWC2_58_44	5.57227e-05	4.56534e-05	3.71203e-05
s__Caulobacter_sp_Root655	5.56913e-05	5.58717e-05	4.10615e-05
s__Desulfobacca_acetoxidans	5.56618e-05	7.00638e-05	4.48752e-05
s__Caulobacter_sp_UNC279MFTsu51	5.56272e-05	7.79595e-05	3.49403e-05
s__Roseomonas_bella	5.54775e-05	0.000131859	4.60149e-05
s__Geomonas_oryzae	5.53786e-05	7.23052e-05	2.96753e-05
s__Deltaproteobacteria_bacterium_13_1_40CM_3_69_14	5.53476e-05	7.30349e-05	4.26982e-05
s__Gluconobacter_cerinus	5.52183e-05	5.06952e-05	1.2082e-05
s__Candidatus_Odinarchaeota_archaeon_LCB_4	5.5209e-05	5.90148e-05	7.62312e-05
s__Streptomyces_carpinensis	5.52034e-05	5.09509e-05	8.68686e-05
s__Chloroflexi_bacterium_RBG_16_57_8	5.51595e-05	6.53436e-05	5.23697e-05
s__Acuticoccus_kandeliae	5.51503e-05	3.61765e-05	1.34952e-05
s__Firmicutes_bacterium_ZCTH02-B6	5.50964e-05	6.45746e-05	0.000107616
s__Bradyrhizobium_sp_NAS962	5.50862e-05	7.77308e-05	4.19591e-05
s__Bradyrhizobium_paxllaeri	5.50796e-05	5.16739e-05	6.05944e-05
s__Thioalkalivibrio_denitrificans	5.5032e-05	2.03486e-05	3.75313e-05
s__Actinobacteria_bacterium_RBG_13_63_9	5.50051e-05	4.75607e-05	5.65704e-05
s__Methanosphaerula_palustris	5.49784e-05	6.75068e-05	5.60434e-05
s__Blastococcus_endophyticus	5.49303e-05	7.98583e-05	0.000166061
s__Tsuneonella_mangrovi	5.48458e-05	8.74418e-05	4.9257e-05
s__Thioalkalivibrio_thiocyanodenitrificans	5.474e-05	4.5194e-05	4.51741e-05
s__Alkalilimnicola_ehrlichii	5.47264e-05	3.59942e-05	3.88942e-05
s__Belnapia_sp_F-4-1	5.4628e-05	7.12215e-05	4.13282e-05
s__Nitrospirae_bacterium_13_1_40CM_2_62_10	5.46085e-05	2.93097e-05	5.10836e-05
s__Methylobacterium_sp_TER-1	5.45454e-05	7.00126e-05	3.58003e-05
s__Caldithrix_sp_RBG_13_44_9	5.45341e-05	5.62748e-05	1.23849e-05
s__Sinorhizobium_meliloti	5.44892e-05	5.21961e-05	3.9105e-05
s__Micavibrio_aeruginosavorus	5.44771e-05	4.47021e-05	5.46776e-05
s__Thiobacillus_denitrificans	5.44588e-05	7.39589e-05	2.06844e-05
s__Microvirga_sp_KLBC_81	5.4426e-05	4.96874e-05	3.14273e-05
s__Sulfuriflexus_mobilis	5.43688e-05	3.9402e-05	3.64886e-05
s__Candidatus_Methanoperedens_nitroreducens	5.4365e-05	6.75893e-05	0.000107166
s__Anaerolineaceae_bacterium_4572_52	5.42683e-05	6.21019e-05	4.54701e-05
s__Nonomuraea_pusilla	5.41705e-05	4.42892e-05	0.000138445
s__Actinobacteria_bacterium_69-20	5.41643e-05	6.02209e-05	0.000158647
s__Bradyrhizobium_guangdongense	5.41352e-05	4.84613e-05	6.4298e-05
s__Candidatus_Nitrotoga_sp_SPKER	5.41307e-05	5.97514e-05	2.33085e-05
s__Deltaproteobacteria_bacterium_13_1_40CM_3_71_4	5.41176e-05	5.2197e-05	7.41508e-05
s__Azoarcus_sp_DN11	5.40811e-05	4.42423e-05	2.1132e-05
s__Thiotrichales_bacterium_SG8_50	5.40213e-05	4.15229e-05	4.86627e-05
s__Microvirga_aerophila	5.37203e-05	6.69892e-05	4.93426e-05
s__Geodermatophilus_sp_TF02-6	5.3693e-05	4.27228e-05	0.000104496
s__Deltaproteobacteria_bacterium_HGW-Deltaproteobacteria-6	5.35993e-05	5.33465e-05	2.14389e-05
s__Candidatus_Chloroploca_sp_Khr17	5.35655e-05	3.54863e-05	8.52538e-05
s__Gammaproteobacteria_bacterium_RIFCSPLOWO2_02_FULL_56_15	5.35573e-05	4.31987e-05	5.8228e-05
s__Hamadaea_tsunoensis	5.35383e-05	7.17259e-05	0.000160444
s__bacterium_HR09	5.3452e-05	6.55275e-05	1.75929e-05
s__Acidithiobacillus_ferrivorans	5.34457e-05	2.45047e-05	4.16689e-05
s__Sphingomonas_laterariae	5.33558e-05	5.8784e-05	1.82082e-05
s__Candidatus_Fischerbacteria_bacterium_RBG_13_37_8	5.33127e-05	5.27226e-05	3.72172e-05
s__Bacillus_sp_SRB_336	5.3262e-05	5.53972e-05	4.89691e-05
s__Bradyrhizobium_murdochi	5.31517e-05	6.79255e-05	8.81172e-05
s__Lentisphaerae_bacterium_RIFOXYA12_FULL_48_11	5.31285e-05	5.3868e-05	0.000118786
s__Methanomicrobiales_archaeon_HGW-Methanomicrobiales-5	5.31184e-05	8.60225e-05	8.79227e-05
s__bacterium_HR31	5.30924e-05	4.79624e-05	0.000103376
s__Saccharopolyspora_spinosa	5.30907e-05	4.93457e-05	6.25056e-05
s__Acidobacteria_bacterium_13_1_40CM_2_68_5	5.30312e-05	6.01159e-05	3.71645e-05
s__Immundisolibacter_cernigliae	5.30098e-05	3.42065e-05	4.8334e-05
s__Caulobacter_sp_B11	5.30077e-05	6.67495e-05	2.21481e-05
s__Spirochaetes_bacterium_GWB1_59_5	5.30019e-05	3.70959e-05	4.5799e-05
s__Geobacter_pickeringii	5.29891e-05	7.17963e-05	4.57284e-05
s__Brevundimonas_bacteroides	5.29229e-05	3.62827e-05	7.10096e-06
s__Thermus_thermophilus	5.29108e-05	2.67669e-05	7.92522e-05
s__Collinsella_aerofaciens	5.29088e-05	7.45964e-05	2.12409e-05
s__Candidatus_Acetothermum_autotrophicum	5.29043e-05	4.64762e-05	3.55472e-05
s__Gemmatimonadetes_bacterium_13_1_40CM_69_22	5.28618e-05	3.41817e-05	9.44341e-06
s__Desulfomonile_tiedjei	5.2848e-05	5.20086e-05	6.44286e-05
s__bacterium_BMS3Bbin01	5.284e-05	5.38327e-05	0.000153402
s__Methyloversatilis_universalis	5.27828e-05	4.24437e-05	6.9922e-06
s__Flavisolibacter_nicotianae	5.27369e-05	2.92086e-05	0.000129631
s__Methylosinus_sp_PW1	5.26665e-05	4.00947e-05	3.74722e-05
s__Bosea_sp_LC85	5.26332e-05	5.18899e-05	3.3565e-05
s__bacterium_HR08	5.25741e-05	5.28351e-05	5.66169e-05
s__Leptospira_weilii	5.24941e-05	6.24212e-05	3.00119e-05
s__Chloroflexi_bacterium_13_1_20CM_4_66_15	5.24643e-05	5.46953e-05	0.000109118
s__Gordonia_rhizosphera	5.24231e-05	4.39879e-05	8.80691e-05
s__Asanoa_ferruginea	5.2301e-05	6.65355e-05	0.000126139
s__Rhodococcus_opacus	5.22914e-05	3.17789e-05	8.08686e-05
s__Magnetospirillum_kuznetsovii	5.22837e-05	4.81925e-05	6.64044e-05
s__Thiomonas_sp_X19	5.22388e-05	3.10455e-05	2.43583e-05
s__Microtetraspora_fusca	5.2199e-05	5.68876e-05	0.000113198
s__Rhodoferax_sp_IMCC26218	5.21987e-05	3.44034e-05	1.02081e-05
s__Thermoplasmata_archaeon_HGW-Thermoplasmata-1	5.21969e-05	4.11488e-05	0.000136226
s__Hyphomicrobium_facile	5.21831e-05	6.09159e-05	2.90528e-05
s__Rhizobiales_bacterium_GAS191	5.21658e-05	4.58673e-05	4.46337e-05
s__Chloroflexi_bacterium_13_1_40CM_4_65_13	5.21336e-05	4.95654e-05	9.50227e-05
s__Altererythrobacter_sp_Root672	5.2102e-05	0.000101963	6.68857e-05
s__Streptomyces_sp_Mg1	5.20978e-05	3.94696e-05	5.10719e-05
s__Acidobacteria_bacterium_RIFCSPLOWO2_12_FULL_67_14	5.20336e-05	4.1168e-05	3.25443e-05
s__Candidatus_Thermofonsia_Clade_2_bacterium	5.19783e-05	8.24108e-05	8.33713e-05
s__Sphingobium_sp_66-54	5.19008e-05	4.20108e-05	6.87378e-05
s__Actinomadura_formosensis	5.1879e-05	3.82643e-05	9.87607e-05
s__Candidatus_Dadabacteria_bacterium_CSP1-2	5.18779e-05	7.12732e-05	4.2674e-05
s__Streptosporangium_roseum	5.18707e-05	4.73099e-05	0.000120176
s__Chloroflexi_bacterium_RBG_19FT_COMBO_49_13	5.1668e-05	6.12493e-05	6.00735e-05
s__Thiohalomonas_denitrificans	5.16087e-05	2.52882e-05	4.20877e-05
s__Nonomuraea_jiangxiensis	5.15376e-05	4.28301e-05	9.4894e-05
s__uncultured_bacterium_F4-01	5.1413e-05	3.08861e-05	1.12734e-05
s__Desulfarculus_sp	5.13664e-05	4.57324e-05	3.3789e-05
s__Xanthomonadales_bacterium_CG02_land_8_20_14_3_00_62_12	5.12935e-05	5.49667e-05	1.34809e-05
s__Sphingomonas_sp_ERG5	5.12884e-05	6.69258e-05	2.87837e-05
s__Actinocatenispora_sera	5.12763e-05	5.05767e-05	0.000140042
s__Deltaproteobacteria_bacterium_HGW-Deltaproteobacteria-22	5.12468e-05	2.74852e-05	5.6344e-05
s__Dichotomicrobium_thermohalophilum	5.11371e-05	6.90524e-05	3.22726e-05
s__Paludibacterium_yongneupense	5.10428e-05	3.30691e-05	2.74623e-05
s__Blastococcus_saxobsidens	5.09863e-05	5.14934e-05	8.7109e-05
s__Candidatus_Viadribacter_manganicus	5.08626e-05	7.78192e-05	3.16705e-05
s__Bosea_sp_117	5.06685e-05	6.803e-05	5.3085e-05
s__Sulfuriferula_sp_AH1	5.06348e-05	6.25905e-05	2.40326e-05
s__Kitasatospora_mediocidica	5.05926e-05	4.87258e-05	0.000123885
s__Patulibacter_minatonensis	5.05444e-05	7.44885e-05	0.000199965
s__Stenotrophomonas_maltophilia	5.04903e-05	2.76345e-05	2.04297e-05
s__Rhodanobacter_sp_C03	5.04613e-05	4.49365e-05	2.84921e-05
s__Chloroflexi_bacterium_RBG_19FT_COMBO_47_9	5.03059e-05	4.7094e-05	3.85074e-05
s__Caenispirillum_bisanense	5.02797e-05	6.62057e-05	8.07566e-05
s__Azoarcus_olearius	5.01936e-05	3.50907e-05	3.47333e-05
s__Chloroflexi_bacterium_RBG_13_53_26	5.0084e-05	4.6407e-05	6.58944e-05
s__Spirochaetes_bacterium_RBG_16_67_19	5.00062e-05	3.04151e-05	2.44416e-05
s__Gemmatimonadetes_bacterium_13_1_40CM_3_65_8	5.0001e-05	4.75051e-05	1.58476e-05
s__Chloroflexi_bacterium_GWC2_70_10	4.98972e-05	5.6993e-05	2.00465e-05
s__bacterium_HR41	4.98876e-05	6.74236e-05	0.000195718
s__Actinomadura_rubteroloni	4.98408e-05	6.93372e-05	0.000145588
s__Aquisalimonas_asiatica	4.98266e-05	2.55901e-05	1.88738e-05
s__Opitutae_bacterium_Tous-C1TDCM	4.9768e-05	4.95754e-05	0.00011276
s__Sphingomonas_oleivorans	4.9579e-05	6.21191e-05	6.00749e-05
s__Woeseia_oceani	4.92259e-05	2.58065e-05	2.29418e-05
s__Streptacidiphilus_griseoplanus	4.91735e-05	3.13745e-05	9.79195e-05
s__Hydrogenophilales_bacterium_12-63-5	4.9085e-05	2.17989e-05	6.68924e-06
s__Acidithiobacillales_bacterium_SM1_46	4.90308e-05	4.09763e-05	1.4496e-05
s__Marmoricola_solisilvae	4.89616e-05	4.82219e-05	9.9749e-05
s__Phormidesmis_priestleyi	4.89431e-05	3.54114e-05	4.66284e-05
s__Chloroflexi_bacterium_13_1_40CM_2_67_6	4.8931e-05	6.23395e-05	4.85515e-05
s__Magnetospirillum_sp_64-120	4.88916e-05	4.70913e-05	4.59479e-05
s__Rhodanobacter_sp_C05	4.88353e-05	3.49617e-05	2.40743e-05
s__Thermaerobacter_marianensis	4.87932e-05	5.44085e-05	0.000118657
s__Propionivibrio_dicarboxylicus	4.8779e-05	4.94747e-05	2.26062e-05
s__Allosphingosinicella_indica	4.87624e-05	7.72149e-05	3.5656e-05
s__Pseudonocardiaceae_bacterium	4.87066e-05	3.82743e-05	6.08181e-05
s__Acidiphilium_multivorum	4.8699e-05	4.99831e-05	4.28422e-05
s__Actinobacteria_bacterium_HGW-Actinobacteria-7	4.86918e-05	5.19581e-05	5.09131e-05
s__Methylococcus_capsulatus	4.8682e-05	4.30792e-05	4.84341e-05
s__Pseudomonas_savastanoi	4.86561e-05	2.6755e-05	2.24782e-05
s__Nitrospira_bacterium_SG8_3	4.86474e-05	6.2666e-05	4.32771e-05
s__Betaproteobacteria_bacterium_RIFCSPLOWO2_12_FULL_63_13	4.86025e-05	4.77652e-05	9.70751e-05
s__Geodermatophilus_sp_LHW52908	4.85883e-05	5.86628e-05	0.000110992
s__Methylobacter_tundripaludum	4.85694e-05	3.62323e-05	2.5007e-05
s__Aquabacterium_tepidiphilum	4.85484e-05	6.03108e-05	4.48654e-05
s__Actinophytocola_xanthii	4.85305e-05	5.47953e-05	0.00011724
s__Candidatus_Sulfobium_mesophilum	4.84923e-05	5.13161e-05	1.86082e-05
s__Candidimonas_nitroreducens	4.84258e-05	3.51493e-05	2.41212e-05
s__Amycolatopsis_lexingtonensis	4.82788e-05	4.51434e-05	0.000111635
s__Methanosarcinales_archaeon	4.82618e-05	7.13763e-05	0.000122617
s__Intrasporangium_calvum	4.81316e-05	6.05295e-05	0.000116397
s__Nitrospirae_bacterium_13_2_20CM_2_62_8	4.80517e-05	4.72619e-05	2.01557e-05
s__Actinomadura_macra	4.79896e-05	4.97853e-05	0.000126792
s__Fluviicoccus_keumensis	4.79765e-05	5.11276e-05	7.56577e-06
s__Clostridium_butyricum	4.789e-05	4.06536e-05	4.33238e-06
s__Hephaestia_caeni	4.78807e-05	7.00774e-05	5.73279e-05
s__Cupriavidus_necator	4.78355e-05	6.89116e-05	2.87636e-05
s__Roseithermus_sacchariphilus	4.78121e-05	3.90162e-05	5.29659e-05
s__Candidatus_Saccharibacteria_bacterium_32-50-10	4.7812e-05	0.000165211	4.66487e-05
s__Deltaproteobacteria_bacterium_RBG_16_47_11	4.78079e-05	7.39246e-05	2.81674e-05
s__Hyphomicrobium_sp_SCN_65-11	4.77771e-05	4.90444e-05	4.1257e-05
s__Roseomonas_wenyumeiae	4.77749e-05	7.92126e-05	4.57729e-05
s__Microbispora_sp_GMKU363	4.77501e-05	6.66908e-05	0.000146425
s__Bradyrhizobium_stylosanthis	4.76228e-05	4.4101e-05	6.54366e-05
s__Granulicella_tundricola	4.74938e-05	6.07855e-05	6.96692e-05
s__Cellulomonas_sp_HLT2-17	4.74864e-05	4.94878e-05	0.000180003
s__Burkholderiales_bacterium_PBB3	4.73979e-05	4.77686e-05	2.37173e-05
s__Nocardia_niigatensis	4.73864e-05	5.56679e-05	0.000101669
s__Micromonospora_costi	4.73604e-05	3.84109e-05	9.26931e-05
s__Actinomadura_oligospora	4.72255e-05	3.79569e-05	7.85665e-05
s__Belnapia_moabensis	4.72001e-05	9.89406e-05	3.52029e-05
s__Verrucomicrobia_bacterium_12-59-8	4.7187e-05	2.72307e-05	6.00564e-05
s__bacterium_HR17	4.71839e-05	5.99496e-05	6.61316e-05
s__Acidocella_sp_20-61-6	4.71527e-05	0.000103039	1.31074e-05
s__Stagnimonas_aquatica	4.71317e-05	3.55208e-05	2.44313e-05
s__Andreprevotia_chitinilytica	4.71051e-05	3.28424e-05	3.2635e-05
s__Candidatus_Microgenomates_bacterium	4.70878e-05	6.63247e-05	0.000464811
s__Corallococcus_sp_CA053C	4.70649e-05	4.90863e-05	5.38967e-05
s__Spirochaetes_bacterium	4.67792e-05	5.47674e-05	3.63009e-05
s__Brevundimonas_aveniformis	4.67282e-05	5.11395e-05	3.5218e-05
s__Bradyrhizobium_betae	4.66915e-05	3.66384e-05	2.01718e-05
s__SAR202_cluster_bacterium_Io17-Chloro-G9	4.66666e-05	5.28361e-05	6.15668e-05
s__Caulobacter_sp_602-1	4.66643e-05	5.32392e-05	1.79795e-05
s__Mesorhizobium_sp_F7	4.66562e-05	3.91798e-05	8.26576e-05
s__Candidatus_Kryptobacter_tengchongensis	4.6589e-05	5.50825e-05	1.70284e-05
s__Roseomonas_stagni	4.65729e-05	6.24576e-05	2.40857e-05
s__Burkholderiales_bacterium_70-64	4.65194e-05	3.42759e-05	1.13925e-05
s__Sphingobium_indicum	4.65018e-05	4.50501e-05	3.99151e-05
s__Rhodanobacter_sp_B04	4.64829e-05	3.15331e-05	3.44357e-05
s__Xanthomonas_citri	4.64473e-05	4.93686e-05	3.12234e-05
s__Marinitenerispora_sediminis	4.64227e-05	3.05349e-05	9.09599e-05
s__uncultured_Alphaproteobacteria_bacterium	4.63932e-05	3.09112e-05	2.74402e-05
s__Allorhizocola_rhizosphaerae	4.63719e-05	4.32934e-05	0.00011134
s__Roseateles_depolymerans	4.63596e-05	6.02283e-05	2.84932e-05
s__Granulicella_pectinivorans	4.63097e-05	5.91982e-05	5.6441e-05
s__Candidatus_Acetothermia_bacterium	4.62681e-05	4.96993e-05	6.82838e-05
s__Frankia_canadensis	4.62315e-05	4.93561e-05	0.000128402
s__Candidatus_Saccharibacteria_bacterium_RIFCSPHIGHO2_02_FULL_47_12	4.62267e-05	6.80661e-05	0.000207048
s__Leptolyngbya_sp_IPPAS_B-1204	4.59386e-05	3.45643e-05	4.08434e-05
s__Uliginosibacterium_gangwonense	4.59096e-05	4.70402e-05	4.11152e-05
s__Thermomicrobium_roseum	4.58919e-05	4.84114e-05	0.000108835
s__Actinobacteria_bacterium_RBG_16_64_13	4.58526e-05	6.05624e-05	0.00010165
s__Actinomycetospora_cinnamomea	4.57867e-05	4.64383e-05	9.3491e-05
s__Sphingomonas_sp_YR710	4.57579e-05	7.10969e-05	4.30149e-05
s__Acidobacteria_bacterium_RIFCSPHIGHO2_12_FULL_67_30	4.57017e-05	3.56427e-05	2.59519e-05
s__Gloeobacter_violaceus	4.56872e-05	3.4141e-05	4.49626e-05
s__Cellulomonas_sp_73-92	4.56459e-05	7.90488e-05	0.000213424
s__Novosphingobium_fuchskuhlense	4.56345e-05	3.91343e-05	2.16207e-05
s__Nitrobacter_vulgaris	4.56053e-05	5.06142e-05	5.08609e-05
s__Verrucomicrobia_bacterium_SCGC_AG-212-E04	4.56044e-05	3.69189e-05	5.43034e-05
s__Chloroflexi_bacterium_RBG_19FT_COMBO_50_10	4.55887e-05	6.27143e-05	4.04626e-05
s__Candidatus_Nitrotoga_sp_MKT	4.54793e-05	3.45737e-05	1.24413e-05
s__Acidobacteria_bacterium_RIFCSPLOWO2_12_FULL_65_11	4.53088e-05	5.47417e-05	1.38793e-05
s__Kitasatospora_sp_MMS16-BH015	4.52992e-05	3.60531e-05	8.28538e-05
s__Microcystis_aeruginosa	4.525e-05	2.96651e-05	4.01077e-05
s__Methanothrix_sp	4.51111e-05	5.9141e-05	2.33551e-05
s__Deltaproteobacteria_bacterium_RBG_13_60_28	4.50076e-05	4.53509e-05	2.82726e-05
s__Thermoplasmatales_archaeon_SW_10_69_26	4.49967e-05	5.20521e-05	0.000153767
s__Nocardioides_speluncae	4.49938e-05	3.21816e-05	8.174e-05
s__Aerococcus_urinae	4.49722e-05	5.6518e-05	3.00554e-05
s__Deltaproteobacteria_bacterium_HGW-Deltaproteobacteria-11	4.49486e-05	6.069e-05	2.69077e-05
s__Hartmannibacter_diazotrophicus	4.48956e-05	3.50803e-05	3.84505e-05
s__Chloroflexi_bacterium_HGW-Chloroflexi-4	4.48938e-05	6.09321e-05	4.67661e-05
s__Caulobacter_radicis	4.48755e-05	4.20369e-05	2.1537e-05
s__Gammaproteobacteria_bacterium_RBG_16_51_14	4.48709e-05	3.474e-05	3.43614e-05
s__bacterium_G20	4.48619e-05	6.58625e-05	0.000682577
s__Polaromonas_sp_JS666	4.48064e-05	4.24578e-05	4.29678e-05
s__Gemmatimonadetes_bacterium_13_1_20CM_69_28	4.47634e-05	2.17372e-05	7.54343e-06
s__Rhodospirillales_bacterium_20-60-12	4.47091e-05	0.00012925	2.15432e-05
s__Noviherbaspirillum_humi	4.4677e-05	4.90118e-05	3.52029e-05
s__Altererythrobacter_sp_B11	4.46689e-05	3.22997e-05	1.95225e-05
s__Bradyrhizobiaceae_bacterium_PARB1	4.46632e-05	6.35998e-05	4.672e-05
s__Corallococcus_sp_H22C18031201	4.45704e-05	2.92883e-05	6.95529e-05
s__Paraburkholderia_phenazinium	4.45251e-05	6.53822e-05	3.70286e-05
s__Acidocella_sp_20-63-7	4.44822e-05	8.62299e-05	1.9011e-05
s__Desulfobacca_sp_RBG_16_58_9	4.44641e-05	3.76704e-05	1.39086e-05
s__Frankineae_bacterium_MT45	4.44332e-05	5.61925e-05	0.000104079
s__bacterium_JGI_053	4.44235e-05	4.56168e-05	7.87234e-05
s__Bradyrhizobium_sp_Gha	4.44055e-05	5.62024e-05	5.82607e-05
s__Haloechinothrix_halophila	4.43163e-05	4.27645e-05	0.000116384
s__Alphaproteobacteria_bacterium_MarineAlpha11_Bin1	4.42712e-05	4.68269e-05	4.42051e-05
s__Candidatus_Chloroploca_asiatica	4.42706e-05	3.77647e-05	5.66251e-05
s__Aestuariivirga_litoralis	4.41489e-05	3.6794e-05	5.12827e-05
s__SAR202_cluster_bacterium_Io17-Chloro-G2	4.41261e-05	4.28735e-05	4.19894e-05
s__Flavisolibacter_tropicus	4.409e-05	2.09642e-05	0.000125555
s__Phytoactinopolyspora_endophytica	4.39982e-05	2.9849e-05	6.44945e-05
s__bacterium_BMS3Abin03	4.3986e-05	2.47866e-05	1.33652e-05
s__Chloroflexi_bacterium_RBG_16_50_9	4.39707e-05	4.5355e-05	5.78894e-05
s__Trinickia_dabaoshanensis	4.39197e-05	3.84469e-05	1.8813e-05
s__Rubricoccus_marinus	4.38797e-05	3.13417e-05	2.7355e-05
s__Actinokineospora_auranticolor	4.38524e-05	4.98106e-05	0.000105992
s__Alphaproteobacteria_bacterium_65-37	4.38458e-05	4.87911e-05	6.34254e-05
s__Candidatus_Thiodictyon_syntrophicum	4.37958e-05	5.44728e-05	3.82834e-05
s__Thiomonas_sp_FB-Cd	4.37568e-05	3.35344e-05	4.57617e-05
s__Deltaproteobacteria_bacterium_RBG_16_50_11	4.37131e-05	3.59282e-05	2.553e-05
s__Nitrosospira_multiformis	4.36941e-05	4.26527e-05	2.11145e-05
s__Sinimarinibacterium_flocculans	4.36722e-05	3.82388e-05	3.29202e-05
s__Nocardioides_iriomotensis	4.36113e-05	6.2556e-05	0.000175232
s__Erythrobacter_sp_SG61-1L	4.35314e-05	4.34187e-05	1.17496e-05
s__Rubrobacter_aplysinae	4.35221e-05	4.32046e-05	0.000114143
s__Eilatimonas_milleporae	4.35018e-05	3.28723e-05	2.26758e-05
s__Ferrovum_myxofaciens	4.34093e-05	3.94577e-05	3.01738e-05
s__Betaproteobacteria_bacterium_HGW-Betaproteobacteria-11	4.33949e-05	4.12811e-05	2.55572e-05
s__Rhodocyclaceae_bacterium_UTPRO2	4.33875e-05	5.54297e-05	2.13292e-05
s__Thauera_phenolivorans	4.33702e-05	3.43862e-05	2.64092e-05
s__Roseomonas_vastitatis	4.33687e-05	6.87903e-05	3.28369e-05
s__Pelobacter_propionicus	4.3367e-05	7.03815e-05	2.57572e-05
s__Actinomadura_meyerae	4.33375e-05	3.89123e-05	8.03999e-05
s__Nitrospirae_bacterium_RIFCSPLOWO2_02_FULL_62_14	4.33345e-05	4.91415e-05	1.37431e-05
s__Leptolyngbya_sp_Heron_Island_J	4.32912e-05	3.31996e-05	1.93544e-05
s__Luteibacter_sp_OK325	4.3285e-05	2.49634e-05	2.16435e-05
s__Devosia_enhydra	4.32739e-05	2.52849e-05	9.56333e-06
s__Mycobacterium_xenopi	4.32675e-05	4.11823e-05	6.91609e-05
s__Desulfuromonas_soudanensis	4.32559e-05	2.84565e-05	1.52348e-05
s__Candidatus_Kryptonium_thompsoni	4.31871e-05	4.78039e-05	2.26984e-05
s__Chloroflexi_bacterium_OLB15	4.31244e-05	4.17295e-05	6.04972e-05
s__Specibacter_cremeus	4.31206e-05	6.11178e-05	0.000120364
s__Couchioplanes_caeruleus	4.30853e-05	3.53114e-05	7.72532e-05
s__Rhodospirillales_bacterium_RIFCSPLOWO2_01_FULL_65_14	4.30781e-05	5.73065e-05	4.39796e-05
s__Sulfuriferula_thiophila	4.30472e-05	4.18783e-05	2.83034e-05
s__Thiobacillus_sp_SCN_63-374	4.30409e-05	5.40664e-05	1.61374e-05
s__Corallococcus_llansteffanensis	4.29328e-05	3.04195e-05	6.59677e-05
s__Methylocystis_parvus	4.29106e-05	3.00443e-05	2.90872e-05
s__Saccharopolyspora_erythraea	4.28846e-05	3.07155e-05	8.28298e-05
s__Firmicutes_bacterium_13_1_40CM_3_65_11	4.27176e-05	4.34343e-05	0.000123703
s__Chloroflexi_bacterium_13_1_40CM_4_69_19	4.27011e-05	5.80946e-05	2.59044e-05
s__uncultured_bacterium_BLR9	4.26957e-05	4.36262e-05	7.35295e-05
s__Caulobacter_sp_X	4.26409e-05	4.13666e-05	1.04786e-05
s__Methanolinea_sp_SDB	4.2608e-05	4.94593e-05	5.38723e-05
s__Chloracidobacterium_thermophilum	4.25776e-05	2.45355e-05	5.29511e-05
s__Candidatus_Rokubacteria_bacterium_RIFCSPLOWO2_02_FULL_71_18	4.25636e-05	3.41456e-05	3.1678e-05
s__Variovorax_soli	4.25045e-05	3.64233e-05	1.19185e-05
s__candidate_division_KSB1_bacterium_RBG_16_48_16	4.24818e-05	4.83664e-05	3.32031e-05
s__Deltaproteobacteria_bacterium_RBG_13_52_11b	4.23839e-05	5.28165e-05	2.43612e-05
s__Pseudonocardia_sp_MH-G8	4.23277e-05	3.47682e-05	9.18095e-05
s__Bosea_vaviloviae	4.2283e-05	4.48424e-05	3.03673e-05
s__Trinickia_symbiotica	4.22113e-05	4.30222e-05	4.26987e-05
s__Mesorhizobium_alhagi	4.22009e-05	3.95667e-05	5.34458e-05
s__Aquincola_tertiaricarbonis	4.21946e-05	2.70514e-05	2.42022e-05
s__Acidobacteriales_bacterium_13_2_20CM_2_55_5	4.21811e-05	4.67998e-05	1.44433e-05
s__Candidatus_Saccharicenans_subterraneum	4.21774e-05	5.11044e-05	3.37669e-05
s__Novosphingobium_sp_PP1Y	4.21662e-05	2.82012e-05	3.34887e-05
s__Ideonella_sakaiensis	4.21526e-05	3.80294e-05	2.39293e-05
s__Variovorax_sp_CF079	4.20751e-05	3.9386e-05	9.83738e-06
s__Methylobacter_luteus	4.20422e-05	3.00024e-05	3.51383e-05
s__Methyloceanibacter_sp_wino2	4.19192e-05	4.36574e-05	4.70079e-05
s__Aromatoleum_aromaticum	4.18798e-05	4.37454e-05	2.14665e-05
s__candidate_division_Zixibacteria_bacterium_HGW-Zixibacteria-1	4.18709e-05	3.87012e-05	1.94016e-05
s__Microtetraspora_malaysiensis	4.1856e-05	4.93403e-05	9.4017e-05
s__Nonomuraea_wenchangensis	4.17134e-05	3.58621e-05	9.98057e-05
s__Sphingobium_sp	4.1687e-05	3.46945e-05	6.11592e-05
s__Actinobacteria_bacterium_IMCC26256	4.15848e-05	5.29536e-05	9.51528e-05
s__bacterium_HR40	4.14688e-05	4.57264e-05	4.77589e-05
s__Bradyrhizobium_sp_DOA9	4.14579e-05	3.48902e-05	4.40446e-05
s__Lentisphaerae_bacterium_GWF2_57_35	4.14406e-05	3.91436e-05	5.72045e-05
s__uncultured_actinobacterium_HF0500_35G12	4.14091e-05	6.93299e-05	9.02849e-05
s__Bradyrhizobium_sp_ORS_278	4.13288e-05	3.30359e-05	4.14606e-05
s__Massilia_timonae	4.1261e-05	2.51887e-05	1.94634e-06
s__Embleya_scabrispora	4.12438e-05	4.32704e-05	0.000114323
s__Pseudonocardia_thermophila	4.12301e-05	3.89171e-05	0.000100043
s__Sphingobium_phenoxybenzoativorans	4.12029e-05	4.81214e-05	2.56695e-05
s__Marmoricola_sp_URHB0036	4.10151e-05	4.80212e-05	9.14895e-05
s__Gemmatimonadetes_bacterium_13_1_40CM_4_69_5	4.09025e-05	2.83014e-05	5.21969e-06
s__Deinococcus_planocerae	4.08291e-05	3.21609e-05	6.788e-05
s__Rubellimicrobium_mesophilum	4.07986e-05	5.41758e-05	3.32646e-05
s__Derxia_gummosa	4.077e-05	3.04805e-05	2.55775e-05
s__Candidatus_Nitrososphaera_gargensis	4.07688e-05	3.54802e-05	3.16261e-05
s__Micromonospora_inositola	4.07378e-05	5.56672e-05	0.000105162
s__Janthinobacterium_sp_17J80-10	4.06095e-05	1.93577e-05	6.25992e-06
s__Streptosporangium_amethystogenes	4.05426e-05	3.81495e-05	9.21103e-05
s__Paraburkholderia_mimosarum	4.04103e-05	3.46679e-05	7.8623e-06
s__Ramlibacter_sp_Leaf400	4.04073e-05	5.07164e-05	3.85885e-05
s__Zavarzinia_compransoris	4.03063e-05	5.27634e-05	3.62296e-05
s__Dyella_solisilvae	4.02608e-05	2.77742e-05	2.41048e-05
s__Candidatus_Hydrogenedentes_bacterium	4.01745e-05	3.57077e-05	5.21151e-05
s__Caballeronia_mineralivorans	4.01607e-05	2.70294e-05	1.95166e-05
s__Mycobacterium_colombiense	4.00848e-05	4.01545e-05	9.36291e-05
s__Desulfonema_ishimotonii	4.00773e-05	3.47154e-05	7.41224e-06
s__Streptomyces_sp_CdTB01	4.00451e-05	4.94573e-05	0.000101338
s__Desulfobulbaceae_bacterium_A2	3.99938e-05	2.83707e-05	3.28289e-05
s__Cellulomonas_sp_WB94	3.99457e-05	4.38874e-05	0.000153473
s__Desulfobacteraceae_bacterium_IS3	3.99449e-05	3.82743e-05	2.13967e-05
s__Frateuria_sp_Soil773	3.99175e-05	3.40672e-05	2.45887e-05
s__Modestobacter_sp_DSM_44400	3.98546e-05	3.80904e-05	7.60684e-05
s__Deltaproteobacteria_bacterium_37-65-8	3.98461e-05	3.69658e-05	4.0443e-05
s__Methylocystis_sp	3.98213e-05	5.24282e-05	1.36482e-05
s__Curvibacter_sp_GWA2_64_110	3.97701e-05	3.60058e-05	7.64295e-06
s__Mycobacterium_kansasii	3.97679e-05	3.29982e-05	6.58273e-05
s__Myxococcus_hansupus	3.97508e-05	5.09902e-05	7.75997e-05
s__Phycisphaerae_bacterium_SG8_4	3.96868e-05	3.24179e-05	5.29675e-05
s__Streptacidiphilus_jeojiense	3.9615e-05	6.18661e-05	9.51969e-05
s__Candidatus_Heimdallarchaeota_archaeon_LC_3	3.95825e-05	4.34579e-05	0.000114684
s__Nonomuraea_solani	3.94637e-05	2.71743e-05	7.97301e-05
s__Betaproteobacteria_bacterium_RBG_16_58_11	3.94614e-05	3.65763e-05	6.71931e-06
s__Gimesia_maris	3.94607e-05	2.68126e-05	4.06549e-05
s__Leptolyngbya_ohadii	3.94213e-05	2.24109e-05	3.27267e-05
s__Bdellovibrio_bacteriovorus	3.94201e-05	3.85221e-05	2.56478e-05
s__Rhodomicrobium_lacus	3.93909e-05	3.5905e-05	2.22978e-05
s__Syntrophotalea_carbinolica	3.93217e-05	2.6912e-05	2.11792e-05
s__Gemmatimonadetes_bacterium_13_1_20CM_2_70_10	3.92633e-05	2.4598e-05	8.47463e-06
s__Chloroflexi_bacterium_HGW-Chloroflexi-3	3.91825e-05	4.99351e-05	3.2204e-05
s__Methylocystis_rosea	3.91765e-05	6.30315e-05	3.37196e-05
s__Mycobacterium_sp_ITM-2016-00318	3.91145e-05	3.50132e-05	5.72975e-05
s__Fischerella_sp_PCC_9605	3.8978e-05	3.77908e-05	2.53301e-05
s__Pseudonocardia_spinosispora	3.89747e-05	2.57043e-05	8.56337e-05
s__Mycolicibacterium_sp_CECT_8783	3.89451e-05	5.11062e-05	6.7267e-05
s__Micromonospora_craterilacus	3.88946e-05	3.3374e-05	6.89468e-05
s__Bacillus_thermozeamaize	3.887e-05	3.96559e-05	3.33367e-05
s__Methylobacterium_durans	3.88672e-05	4.4057e-05	3.4312e-05
s__Ephemeroptericola_cinctiostellae	3.88591e-05	1.86959e-05	4.96864e-06
s__Amycolatopsis_xylanica	3.88542e-05	2.43384e-05	4.27808e-05
s__Elusimicrobia_bacterium_RIFCSPLOWO2_12_FULL_59_9	3.88445e-05	3.77656e-05	6.6118e-05
s__Microbispora_sp_GKU_823	3.88227e-05	2.67354e-05	8.14694e-05
s__Burkholderia_stagnalis	3.88038e-05	4.25612e-05	1.37717e-05
s__Pedobacter_sp	3.87877e-05	4.44238e-05	5.01335e-05
s__Chloroflexi_bacterium_RBG_13_54_9	3.8767e-05	5.03465e-05	3.73713e-05
s__Deltaproteobacteria_bacterium_RIFOXYA12_FULL_61_11	3.87571e-05	2.38725e-05	4.6449e-05
s__Streptomyces_rubidus	3.87225e-05	5.05452e-05	8.75776e-05
s__Oscillochloris_trichoides	3.86004e-05	4.26512e-05	5.66031e-05
s__Caenispirillum_salinarum	3.85866e-05	2.88317e-05	4.54066e-05
s__Alphaproteobacteria_bacterium_MarineAlpha10_Bin2	3.85272e-05	4.95454e-05	3.73626e-05
s__Geodermatophilus_obscurus	3.85045e-05	6.02169e-05	0.00013256
s__Actinoplanes_atraurantiacus	3.8493e-05	3.71467e-05	0.000105644
s__Jiangella_sp_DSM_45060	3.84834e-05	3.49429e-05	6.60852e-05
s__Nostoc_minutum	3.84394e-05	2.94249e-05	2.10199e-05
s__Microvirga_flocculans	3.84013e-05	4.62315e-05	6.43014e-05
s__Deltaproteobacteria_bacterium_RIFOXYD12_FULL_57_12	3.83626e-05	3.28016e-05	3.76119e-05
s__Herbaspirillum_sp_K1R23-30	3.83552e-05	3.55457e-05	3.1507e-05
s__Fuerstiella_marisgermanici	3.83467e-05	3.85327e-05	8.32968e-05
s__archaeon_13_2_20CM_2_52_21	3.8343e-05	4.52752e-05	0.000106837
s__Mycobacterium_innocens	3.83404e-05	3.01849e-05	6.01612e-05
s__Syntrophobacterales_bacterium_GWC2_56_13	3.83307e-05	3.05171e-05	2.11853e-05
s__Euryarchaeota_archaeon_ex4484_178	3.8297e-05	3.83132e-05	0.000101803
s__Pseudonocardia_sp_N23	3.82893e-05	3.23043e-05	8.66809e-05
s__Afipia_broomeae	3.8266e-05	4.5824e-05	2.25741e-05
s__Methylococcus_sp	3.81994e-05	2.29366e-05	3.21306e-05
s__Streptosporangium_subroseum	3.81912e-05	3.52032e-05	8.05737e-05
s__Paraburkholderia_kururiensis	3.81403e-05	2.88383e-05	3.36541e-05
s__Rubrivirga_marina	3.81186e-05	2.87823e-05	6.76932e-05
s__Schlegelella_thermodepolymerans	3.80775e-05	4.34224e-05	1.92538e-05
s__Nocardia_jiangxiensis	3.80624e-05	5.43152e-05	0.000121788
s__uncultured_bacterium_BLR7	3.8039e-05	4.66608e-05	4.94031e-05
s__Elstera_litoralis	3.79368e-05	4.10198e-05	3.31383e-05
s__Crenobacter_luteus	3.78852e-05	2.68262e-05	1.21291e-05
s__Polaromonas_sp_CF318	3.78774e-05	3.04641e-05	9.9754e-06
s__Candidatus_Oscillochloris_fontis	3.78467e-05	3.28461e-05	4.95079e-05
s__Embleya_hyalina	3.78441e-05	4.11923e-05	8.02928e-05
s__Blastochloris_viridis	3.78403e-05	4.87634e-05	2.63752e-05
s__Novosphingobium_lentum	3.77248e-05	6.29505e-05	2.36772e-05
s__Rhodospirillaceae_bacterium_BRH_c57	3.77075e-05	3.29117e-05	1.85233e-05
s__Deltaproteobacteria_bacterium_RIFOXYA12_FULL_58_15	3.76917e-05	2.28517e-05	3.97524e-05
s__Pelolinea_submarina	3.7654e-05	4.13331e-05	3.20017e-05
s__Methylomonas_lenta	3.76144e-05	3.12491e-05	1.50135e-05
s__candidate_division_WOR-1_bacterium_DG_54_3	3.75974e-05	3.47478e-05	3.6096e-05
s__Desulfovirgula_thermocuniculi	3.75513e-05	3.41041e-05	3.25165e-05
s__Candidatus_Nitrosopumilus_koreensis	3.74737e-05	2.35701e-05	3.33563e-05
s__Gammaproteobacteria_bacterium_BRH_c0	3.74688e-05	1.81976e-05	2.27675e-05
s__Actinomadura_logoneensis	3.7416e-05	5.1447e-05	7.98058e-05
s__Planctomyces_sp_SH-PL14	3.74002e-05	2.12761e-05	7.32712e-05
s__Nonomuraea_polychroma	3.73329e-05	5.1399e-05	9.89087e-05
s__Azotobacter_beijerinckii	3.72976e-05	2.69944e-05	3.28325e-05
s__Thermobifida_fusca	3.72039e-05	2.98696e-05	5.75883e-05
s__Chloroflexus_aggregans	3.72039e-05	4.48266e-05	6.83987e-05
s__Bdellovibrionales_bacterium_GWB1_55_8	3.71852e-05	2.47689e-05	3.65332e-05
s__Microbacterium_mangrovi	3.71752e-05	3.81736e-05	7.2214e-05
s__Methylocaldum_szegediense	3.70826e-05	4.70879e-05	4.92306e-05
s__Streptacidiphilus_bronchialis	3.70619e-05	3.02704e-05	7.43871e-05
s__Planctomycetes_bacterium_SCN_63-9	3.70613e-05	4.03143e-05	4.72192e-05
s__Chloroflexi_bacterium_RBG_13_48_17	3.70527e-05	3.10241e-05	2.87458e-05
s__Mycobacterium_intracellulare	3.70137e-05	3.0601e-05	7.40421e-05
s__Terracoccus_sp_273MFTsu31	3.69629e-05	3.6062e-05	5.6359e-05
s__Candidatus_Rokubacteria_bacterium_13_2_20CM_69_15_1	3.69543e-05	2.77337e-05	4.91594e-05
s__Deltaproteobacteria_bacterium_CG_4_10_14_3_um_filter_60_8	3.69534e-05	2.96196e-05	7.08099e-06
s__Theionarchaea_archaeon_DG-70-1	3.69321e-05	3.51596e-05	6.84345e-05
s__Micromonospora_inyonensis	3.69283e-05	4.13301e-05	6.54083e-05
s__Bradyrhizobium_sp_R5	3.69121e-05	3.10818e-05	4.54236e-05
s__Azospirillum_sp_B506	3.68879e-05	1.94348e-05	2.22618e-05
s__Candidatus_Accumulibacter_sp_BA-93	3.68455e-05	3.77576e-05	1.54352e-05
s__Labrys_sp_WJW	3.67707e-05	4.30588e-05	3.70843e-05
s__Methylococcales_bacterium	3.67553e-05	2.59771e-05	3.54907e-05
s__Lysobacter_maris	3.67031e-05	1.74884e-05	1.30064e-05
s__Lysobacter_daejeonensis	3.6667e-05	2.54198e-05	1.60454e-05
s__Brevundimonas_viscosa	3.66424e-05	3.6857e-05	1.25523e-05
s__Acidihalobacter_ferrooxydans	3.6624e-05	1.50308e-05	1.88868e-05
s__Thermocrispum_agreste	3.65927e-05	2.74985e-05	6.70121e-05
s__Pseudomonas_sp_K1S02-6	3.65816e-05	5.08174e-05	1.8107e-05
s__Afipia_carboxidovorans	3.65398e-05	4.31653e-05	3.32893e-05
s__Magnetospirillum_fulvum	3.64533e-05	3.69834e-05	6.6515e-05
s__Betaproteobacteria_bacterium_HGW-Betaproteobacteria-12	3.64411e-05	4.26023e-05	1.84361e-05
s__Methylomagnum_ishizawai	3.64181e-05	2.86801e-05	3.14341e-05
s__Pseudoxanthomonas_suwonensis	3.63514e-05	2.79494e-05	3.69367e-05
s__uncultured_bacterium_2303	3.63256e-05	2.88333e-05	5.9203e-06
s__Caulobacter_sp_BP25	3.63248e-05	4.17502e-05	1.25642e-05
s__SAR202_cluster_bacterium_Casp-Chloro-G4	3.63207e-05	2.658e-05	4.7641e-05
s__Planomonospora_sphaerica	3.62445e-05	3.18346e-05	6.70701e-05
s__Chlorobi_bacterium_OLB7	3.62437e-05	4.22445e-05	1.66505e-05
s__Thiocapsa_roseopersicina	3.61834e-05	2.27706e-05	1.20649e-05
s__Phreatobacter_cathodiphilus	3.59762e-05	3.51644e-05	3.45154e-05
s__Blastopirellula_marina	3.59716e-05	3.22239e-05	3.12005e-05
s__Chloroflexi_bacterium_HGW-Chloroflexi-2	3.59233e-05	3.69528e-05	3.09248e-05
s__Novosphingobium_pentaromativorans	3.58742e-05	3.25376e-05	1.15165e-05
s__Methylosinus_sp_LW4	3.58514e-05	3.53705e-05	3.31908e-05
s__Nonomuraea_lactucae	3.58015e-05	3.03432e-05	7.4942e-05
s__Rhodospirillum_rubrum	3.57836e-05	4.85194e-05	2.89716e-05
s__Desulfatirhabdium_butyrativorans	3.57552e-05	2.63268e-05	1.70213e-05
s__archaeon_HR02	3.57121e-05	2.29356e-05	5.74837e-05
s__Clostridiales_bacterium_PH28_bin88	3.56835e-05	3.73801e-05	5.66583e-05
s__Frankia_casuarinae	3.56614e-05	2.41207e-05	4.09197e-05
s__Bosea_caraganae	3.56418e-05	3.72967e-05	3.4471e-05
s__Hyphomicrobium_sp_99	3.56249e-05	4.34136e-05	2.62468e-05
s__Rhodocyclales_bacterium_GT-UBC	3.55979e-05	3.42729e-05	1.35027e-05
s__Blastococcus_sp_DSM_46838	3.55654e-05	3.58049e-05	5.01068e-05
s__Syntrophus_aciditrophicus	3.5517e-05	3.20831e-05	1.26514e-05
s__Actinomycetospora_chiangmaiensis	3.55125e-05	3.54411e-05	7.73086e-05
s__Deltaproteobacteria_bacterium_HGW-Deltaproteobacteria-12	3.54646e-05	5.40593e-05	3.45554e-05
s__Crenarchaeota_archaeon_13_1_40CM_3_52_17	3.54046e-05	1.83632e-05	9.11793e-05
s__Microlunatus_phosphovorus	3.54032e-05	2.72302e-05	7.01118e-05
s__Aminiphilus_circumscriptus	3.53976e-05	4.57653e-05	0.000100745
s__Achromobacter_sp_KAs_3-5	3.53867e-05	3.9579e-05	9.57308e-06
s__SAR86_cluster_bacterium	3.53855e-05	3.58836e-05	2.50476e-05
s__Nocardioides_sp_LS1	3.53563e-05	4.46665e-05	6.78794e-05
s__Chloroflexus_sp_MS-G	3.53403e-05	4.61509e-05	3.54657e-05
s__Bradyrhizobium_sp_Ghvi	3.53372e-05	3.8041e-05	4.11898e-05
s__Asaia_bogorensis	3.53175e-05	4.36504e-05	1.88311e-05
s__Alphaproteobacteria_bacterium_32-64-14	3.52947e-05	4.94246e-05	1.26828e-05
s__Candidatus_Viridilinea_halotolerans	3.52891e-05	5.29891e-05	4.74223e-05
s__Faecalibacterium_prausnitzii	3.52817e-05	4.99141e-05	5.69608e-05
s__Chloroflexi_bacterium_13_1_40CM_55_7	3.52757e-05	2.52499e-05	1.7078e-05
s__Elusimicrobia_bacterium_RBG_16_66_12	3.52697e-05	2.69383e-05	2.46845e-05
s__Amphiplicatus_metriothermophilus	3.524e-05	2.36926e-05	2.74482e-05
s__Hansschlegelia_zhihuaiae	3.52134e-05	3.28517e-05	1.46153e-05
s__Cytophagaceae_bacterium	3.51779e-05	2.51154e-05	2.71817e-05
s__Deltaproteobacteria_bacterium_RIFCSPLOWO2_12_FULL_57_22	3.51381e-05	6.45375e-05	5.22428e-05
s__Spirochaetes_bacterium_RBG_13_68_11	3.51258e-05	4.72186e-05	3.49303e-05
s__Thermoplasmata_archaeon_HGW-Thermoplasmata-2	3.51077e-05	3.27179e-05	0.000120962
s__Paraflavitalea_soli	3.50684e-05	2.03253e-05	0.000123787
s__Blastococcus_aggregatus	3.50116e-05	4.18431e-05	5.57235e-05
s__Nonomuraea_sp_WAC_01424	3.49897e-05	3.51522e-05	6.95876e-05
s__Deltaproteobacteria_bacterium_RIFCSPHIGHO2_02_FULL_60_17	3.49784e-05	3.81704e-05	3.79013e-05
s__Bradyrhizobium_sp_WSM2793	3.49433e-05	2.12726e-05	2.23842e-05
s__Kribbella_monticola	3.49375e-05	5.38943e-05	0.000155146
s__Prauserella_shujinwangii	3.49217e-05	2.74242e-05	6.2874e-05
s__Azoarcus_sp_PA01	3.49157e-05	3.13502e-05	2.40125e-05
s__Nonomuraea_fuscirosea	3.48602e-05	5.06592e-05	9.43629e-05
s__Sulfobacillus_acidophilus	3.47942e-05	3.1398e-05	7.81259e-05
s__Bradyrhizobium_nanningense	3.47544e-05	2.53897e-05	3.27436e-05
s__Lutibaculum_baratangense	3.47286e-05	2.89945e-05	3.76846e-05
s__Azorhizobium_sp_39-67-5	3.46695e-05	4.69085e-05	1.32067e-05
s__Nitrospinae_bacterium_RIFCSPLOWO2_12_FULL_45_22	3.46164e-05	4.31072e-05	4.21818e-05
s__Rubrivivax_albus	3.46113e-05	3.19606e-05	1.69841e-05
s__Bradyrhizobium_sp_OK095	3.45949e-05	3.13022e-05	3.93384e-05
s__Rhodanobacter_spathiphylli	3.45912e-05	1.84342e-05	1.78694e-05
s__bacterium_BMS3Bbin10	3.45905e-05	2.57407e-05	3.36671e-05
s__Chloroflexi_bacterium_RBG_13_60_9	3.45802e-05	6.32686e-05	2.43741e-05
s__Corallococcus_aberystwythensis	3.45585e-05	2.27773e-05	9.06245e-06
s__Alicyclobacillus_ferrooxydans	3.45514e-05	3.4307e-05	0.000101626
s__Methylobacterium_sp	3.45479e-05	5.6794e-05	1.90438e-05
s__Thiohalospira_halophila	3.45365e-05	1.49148e-05	1.71136e-05
s__Parcubacteria_bacterium_SG8_24	3.44323e-05	0.000665161	8.29311e-06
s__Rhodopseudomonas_sp_AAP120	3.44227e-05	3.8778e-05	1.79667e-05
s__Nonomuraea_sp_SBT364	3.43838e-05	3.42783e-05	8.88064e-05
s__Oscillatoria_acuminata	3.43518e-05	2.27928e-05	3.05259e-05
s__uncultured_beta_proteobacterium_CBNPD1_BAC_clone_578	3.43104e-05	2.1372e-05	1.36257e-05
s__Geobacter_thiogenes	3.42619e-05	3.98671e-05	2.05891e-05
s__Deltaproteobacteria_bacterium_HGW-Deltaproteobacteria-4	3.42205e-05	2.26541e-05	1.13876e-05
s__Streptomyces_glauciniger	3.41741e-05	4.11787e-05	8.48819e-05
s__Sedimenticola_sp	3.41493e-05	1.78404e-05	1.37346e-05
s__Rubrivivax_sp_SCN_71-131	3.4138e-05	4.85868e-05	5.67414e-05
s__uncultured_Chloroflexi_bacterium_HF0200_09I09	3.41301e-05	2.29413e-05	1.20321e-05
s__Candidatus_Thermofonsia_bacterium	3.40659e-05	3.56346e-05	2.99738e-05
s__Betaproteobacteria_bacterium_HGW-Betaproteobacteria-17	3.40623e-05	2.47256e-05	2.58495e-05
s__Acidocella_sp_20-57-95	3.40439e-05	5.89854e-05	3.01009e-05
s__Deinococcus_reticulitermitis	3.40403e-05	1.17859e-05	1.50436e-05
s__Candidatus_Accumulibacter_sp_BA-94	3.40241e-05	3.38648e-05	1.98002e-05
s__Methyloterricola_oryzae	3.40023e-05	3.51301e-05	1.17342e-05
s__Asticcacaulis_biprosthecium	3.39507e-05	3.5798e-05	1.31711e-05
s__Kiloniella_laminariae	3.39474e-05	2.79254e-05	1.8871e-05
s__Streptoalloteichus_hindustanus	3.39045e-05	4.62852e-05	9.80185e-05
s__Deltaproteobacteria_bacterium_13_1_40CM_4_54_4	3.38776e-05	3.99685e-05	4.0018e-05
s__Aromatoleum_toluclasticum	3.38602e-05	4.93485e-05	2.41657e-05
s__Microvirga_vignae	3.38583e-05	4.5858e-05	5.15412e-05
s__Geodermatophilus_siccatus	3.38548e-05	3.34993e-05	8.78371e-05
s__Mycobacterium_sp	3.38311e-05	2.89493e-05	5.80958e-05
s__Anaerolineae_bacterium_CG2_30_58_95	3.37158e-05	4.11912e-05	4.18339e-05
s__candidate_division_BRC1_bacterium_SM23_51	3.36666e-05	3.13767e-05	6.80885e-05
s__Kribbella_sp_VKM_Ac-2569	3.36301e-05	4.5195e-05	5.61098e-05
s__Kutzneria_albida	3.36163e-05	3.51874e-05	8.6052e-05
s__Pseudogulbenkiania_sp_MAI-1	3.36105e-05	3.28932e-05	2.31946e-05
s__Alphaproteobacteria_bacterium_MarineAlpha4_Bin2	3.36002e-05	4.13963e-05	1.35581e-05
s__Nitrospirae_bacterium_RBG_16_64_22	3.35892e-05	3.28814e-05	5.51462e-05
s__Crenothrix_polyspora	3.35463e-05	1.47075e-05	2.00204e-05
s__Solimonas_flava	3.34963e-05	2.23588e-05	1.5647e-05
s__Micromonospora_sp_HM5-17	3.34852e-05	2.83482e-05	5.28672e-05
s__Rhodobium_orientis	3.34304e-05	2.44815e-05	3.98738e-05
s__actinobacterium_acAcidi	3.3368e-05	3.26874e-05	6.94635e-05
s__Acidobacteria_bacterium_RIFCSPLOWO2_12_FULL_68_19	3.33393e-05	3.08366e-05	1.69235e-05
s__Deltaproteobacteria_bacterium_RBG_13_52_11	3.3331e-05	3.32713e-05	2.61671e-05
s__Caulobacter_sp_CCH9-E1	3.33052e-05	3.93407e-05	8.96722e-06
s__Solimonas_soli	3.32965e-05	3.19165e-05	1.30745e-05
s__Flexivirga_caeni	3.32775e-05	4.64291e-05	6.29968e-05
s__Caulobacter_segnis	3.32586e-05	6.67689e-05	4.81144e-05
s__Candidatus_Accumulibacter_aalborgensis	3.32364e-05	2.39376e-05	1.98146e-05
s__Bradyrhizobium_guangxiense	3.31984e-05	3.4313e-05	1.90057e-05
s__Methylobacterium_sp_WSM2598	3.3187e-05	5.03417e-05	2.59e-05
s__Leptotrichia_hofstadii	3.31753e-05	2.78293e-05	4.12164e-05
s__Candidatus_Muproteobacteria_bacterium_RBG_16_64_11	3.31551e-05	1.32446e-05	6.09097e-06
s__Alloactinosynnema_sp_L-07	3.31254e-05	3.40148e-05	8.19436e-05
s__Planctomicrobium_piriforme	3.31229e-05	2.58886e-05	3.87484e-05
s__Streptomyces_viridochromogenes	3.31163e-05	3.32532e-05	6.29864e-05
s__Candidatus_Contendobacter_odensis	3.3113e-05	2.08759e-05	1.4883e-05
s__Methanocaldococcus_bathoardescens	3.30855e-05	2.34342e-05	7.77709e-05
s__Actinomycetales_bacterium	3.30848e-05	2.78394e-05	0.000133152
s__Micrococcales_bacterium	3.30517e-05	2.60837e-05	5.32991e-05
s__Variovorax_sp_JS1663	3.30464e-05	2.64818e-05	2.81015e-05
s__Longispora_albida	3.30459e-05	3.19446e-05	8.31999e-05
s__Candidatus_Accumulibacter_sp_BA-91	3.29977e-05	4.79379e-05	1.0869e-05
s__Ectothiorhodospira_mobilis	3.294e-05	1.31269e-05	9.4653e-06
s__Comamonadaceae_bacterium_SCN_68-20	3.29164e-05	3.71614e-05	1.10436e-05
s__Candidatus_Rokubacteria_bacterium_GWC2_70_24	3.29011e-05	4.34227e-05	3.99547e-06
s__Lentisphaerae_bacterium_RIFOXYA12_64_32	3.28965e-05	3.48566e-05	3.24008e-05
s__Deltaproteobacteria_bacterium_HGW-Deltaproteobacteria-17	3.28536e-05	2.86255e-05	5.57571e-05
s__SAR202_cluster_bacterium	3.28466e-05	3.75876e-05	4.52214e-05
s__Sphingobium_fluviale	3.2837e-05	3.71605e-05	2.18753e-05
s__Azospirillum_doebereinerae	3.28287e-05	3.16056e-05	4.30875e-05
s__uncultured_actinobacterium_Rifle_16ft_4_minimus_15811	3.28247e-05	4.98416e-05	8.62807e-05
s__Mesorhizobium_amorphae	3.28076e-05	1.53334e-05	3.05306e-05
s__Alphaproteobacteria_bacterium_RIFCSPHIGHO2_12_FULL_63_12	3.27828e-05	2.45526e-05	3.49051e-05
s__Asanoa_ishikariensis	3.2775e-05	4.69393e-05	7.59554e-05
s__Dyella_sp_OK004	3.27398e-05	4.58958e-05	7.02502e-05
s__Jiangella_rhizosphaerae	3.27397e-05	4.11996e-05	9.19589e-05
s__Herbidospora_mongoliensis	3.26994e-05	1.76151e-05	3.96343e-05
s__Candidatus_Rokubacteria_bacterium_13_2_20CM_2_70_11	3.26869e-05	2.68709e-05	2.10958e-05
s__Halofilum_ochraceum	3.26775e-05	2.75638e-05	2.28425e-05
s__Deinococcus_yavapaiensis	3.26739e-05	4.44171e-05	5.54978e-05
s__Cutibacterium_acnes	3.26265e-05	4.51887e-05	8.48208e-05
s__Abyssibacter_profundi	3.26106e-05	1.24545e-05	1.83215e-05
s__Candidatus_Caldarchaeum_subterraneum	3.25934e-05	3.33624e-05	9.53468e-05
s__Collimonas_pratensis	3.25599e-05	3.21719e-05	1.60188e-05
s__Azorhizobium_doebereinerae	3.25353e-05	2.67172e-05	2.31118e-05
s__archaeon_HR01	3.25322e-05	4.44941e-05	9.90452e-05
s__Chitinophaga_niastensis	3.25143e-05	1.75085e-05	2.82137e-05
s__Nonomuraea_gerenzanensis	3.247e-05	2.15061e-05	4.74007e-05
s__Nocardioides_sediminis	3.24686e-05	4.45745e-05	9.19867e-05
s__Zavarzinia_aquatilis	3.24468e-05	3.87984e-05	4.36751e-05
s__Holophagae_bacterium	3.24144e-05	2.74981e-05	5.30264e-06
s__Planctomycetes_bacterium_RBG_13_60_9	3.2406e-05	2.11203e-05	3.23346e-05
s__Desulfocurvibacter_africanus	3.23857e-05	1.77178e-05	1.01851e-05
s__Candidatus_Aerophobetes_bacterium	3.23785e-05	3.4585e-05	5.32993e-05
s__Solimonas_aquatica	3.23403e-05	3.37782e-05	2.10957e-05
s__Anabaena_virus_A4L	3.23219e-05	3.00864e-05	5.47172e-06
s__Thermococci_archaeon	3.23159e-05	2.95335e-05	6.53756e-05
s__Marinithermus_hydrothermalis	3.23025e-05	3.5971e-05	9.96891e-05
s__Mycolicibacterium_novocastrense	3.22983e-05	3.78814e-05	2.37977e-05
s__Deltaproteobacteria_bacterium_RBG_13_58_19	3.22426e-05	4.60055e-05	2.59474e-05
s__Caballeronia_glathei	3.21546e-05	4.33265e-05	1.88543e-05
s__Luteibacter_rhizovicinus	3.21465e-05	2.06802e-05	1.49932e-05
s__Betaproteobacteria_bacterium_HGW-Betaproteobacteria-7	3.21321e-05	2.49281e-05	2.58994e-05
s__Aminobacter_sp_AP02	3.20615e-05	2.08834e-05	5.5925e-06
s__Jiangella_alkaliphila	3.20591e-05	3.35355e-05	7.93296e-05
s__Acidocella_sp_35-58-6	3.20207e-05	2.05433e-05	1.63788e-06
s__Nitrospirae_bacterium_CG_4_9_14_3_um_filter_51_5	3.19748e-05	3.34435e-05	1.53089e-05
s__Kyrpidia_tusciae	3.19616e-05	2.40054e-05	6.83594e-05
s__Planctomycetes_bacterium_UTPLA1	3.18861e-05	3.14165e-05	2.52601e-05
s__Rhodanobacter_sp_C01	3.17822e-05	3.90358e-05	2.54627e-05
s__Georgenia_soli	3.1707e-05	2.78373e-05	7.43114e-05
s__Candidatus_Bathyarchaeota_archaeon_RBG_13_46_16b	3.16985e-05	2.62832e-05	6.34557e-05
s__Flavisolibacter_ginsengisoli	3.16825e-05	2.68423e-05	0.000109313
s__Micromonospora_sp_PPF5-17	3.16386e-05	2.40986e-05	4.21526e-05
s__Elusimicrobia_bacterium_RIFCSPHIGHO2_02_FULL_57_9	3.16351e-05	2.42952e-05	0.000117938
s__Streptomyces_scabiei	3.15827e-05	2.62808e-05	7.42656e-05
s__Amycolatopsis_nigrescens	3.15807e-05	2.0411e-05	2.07565e-05
s__uncultured_spirochete	3.14865e-05	2.15802e-05	1.60226e-05
s__Bacteroidetes_bacterium_OLB12	3.14795e-05	1.8873e-05	0.000158306
s__Amycolatopsis_saalfeldensis	3.14271e-05	3.34495e-05	7.02368e-05
s__Lichenibacterium_ramalinae	3.14254e-05	5.72381e-05	2.57847e-05
s__Candidatus_Aminicenantes_bacterium_RBG_13_62_12	3.14186e-05	3.06546e-05	1.2362e-05
s__Acidobacteria_bacterium_13_2_20CM_2_66_4	3.14075e-05	3.15101e-05	4.98773e-06
s__Gemmatimonadetes_bacterium_13_1_20CM_4_69_16	3.13733e-05	2.75203e-05	4.16002e-06
s__Actinomadura_rifamycini	3.13719e-05	1.84842e-05	3.51252e-05
s__Pleomorphomonas_diazotrophica	3.13457e-05	2.86383e-05	2.2496e-05
s__Sphingobium_baderi	3.1323e-05	2.73577e-05	1.99954e-05
s__Mycobacterium_kyorinense	3.13155e-05	2.5873e-05	2.3033e-05
s__Corallococcus_sicarius	3.12995e-05	2.01078e-05	5.04868e-05
s__Novosphingobium_rosa	3.12979e-05	4.43849e-05	4.32365e-05
s__Spiribacter_sp_E85	3.12842e-05	2.31091e-05	2.02938e-05
s__Amycolatopsis_albispora	3.12397e-05	3.52824e-05	4.32288e-05
s__Niveispirillum_cyanobacteriorum	3.12396e-05	3.42843e-05	2.04975e-05
s__uncultured_Acidobacteria_bacterium_HF4000_26D02	3.12317e-05	2.73967e-05	2.94445e-06
s__Candidatus_Rokubacteria_bacterium_RIFCSPHIGHO2_02_FULL_73_26	3.12268e-05	3.60768e-05	3.65334e-05
s__Methanophagales_archaeon	3.12164e-05	2.92686e-05	2.81978e-05
s__Streptomyces_sp_OK228	3.12002e-05	2.83473e-05	3.34453e-05
s__Anaerolineae_bacterium_CG17_big_fil_post_rev_8_21_14_2_50_57_27	3.11912e-05	2.58281e-05	1.27578e-05
s__Caenimonas_sp_SL110	3.11485e-05	4.08556e-05	2.79818e-05
s__marine_bacterium_AO1-C	3.11299e-05	2.28628e-05	3.14532e-05
s__Intrasporangium_chromatireducens	3.10461e-05	3.71047e-05	0.000120945
s__Paraburkholderia_sp_DHOC27	3.1031e-05	2.52737e-05	2.6964e-05
s__Pseudoxanthomonas_spadix	3.10123e-05	2.20333e-05	1.00096e-05
s__Effusibacillus_pohliae	3.0957e-05	2.98923e-05	4.5288e-05
s__Archaeoglobales_archaeon	3.08326e-05	2.38157e-05	7.68965e-05
s__Syntrophobacter_fumaroxidans	3.0803e-05	4.19287e-05	3.42072e-05
s__Variovorax_sp_MHTC-1	3.07527e-05	2.54148e-05	9.86116e-06
s__Actinoplanes_utahensis	3.06812e-05	1.60561e-05	5.84532e-05
s__Deltaproteobacteria_bacterium_RIFCSPLOWO2_02_56_12	3.06386e-05	2.8726e-05	2.23657e-05
s__Bradyrhizobium_liaoningense	3.06294e-05	3.1577e-05	2.81709e-05
s__Elusimicrobia_bacterium_GWA2_69_24	3.06062e-05	3.70416e-05	7.06126e-05
s__Burkholderia_stabilis	3.05991e-05	2.23458e-05	7.90144e-06
s__Methylophaga_sp	3.05739e-05	2.01377e-05	9.45139e-06
s__Acidobacteria_bacterium_RIFCSPLOWO2_02_FULL_64_15	3.05403e-05	4.55498e-05	4.00791e-05
s__Nitrosospira_sp_Nsp14	3.05202e-05	2.96918e-05	1.22356e-05
s__Caballeronia_calidae	3.04825e-05	1.84568e-05	6.71611e-06
s__Thiorhodovibrio_sp_970	3.03808e-05	2.25767e-05	2.96883e-05
s__Sinomonas_humi	3.03772e-05	2.3442e-05	8.16142e-05
s__Desulfuromonadales_bacterium_GWD2_54_10	3.03479e-05	2.25967e-05	1.58024e-05
s__Gemmatimonadetes_bacterium_13_1_40CM_3_70_6	3.03374e-05	2.70417e-05	7.44982e-06
s__Nocardia_xishanensis	3.03013e-05	3.18323e-05	7.09244e-05
s__Methylibium_sp_NZG	3.02796e-05	3.66102e-05	3.02077e-05
s__Spongiactinospora_rosea	3.02773e-05	3.23589e-05	7.47703e-05
s__uncultured_bacterium_BAC10-4	3.02508e-05	2.56581e-05	3.27879e-06
s__Amycolatopsis_pretoriensis	3.01734e-05	4.60401e-05	9.79971e-05
s__Deltaproteobacteria_bacterium_RIFCSPLOWO2_12_55_13	3.01335e-05	3.07039e-05	1.40122e-05
s__Hoeflea_sp_108	3.00987e-05	3.14237e-05	2.26396e-05
s__Deltaproteobacteria_bacterium_RIFOXYA2_FULL_55_11	3.00956e-05	2.95006e-05	2.56841e-05
s__Candidatus_Rokubacteria_bacterium_RIFCSPLOWO2_02_FULL_72_37	3.00871e-05	3.60543e-05	5.53174e-06
s__Gemmatimonadetes_bacterium_13_2_20CM_69_27	3.0064e-05	2.39122e-05	5.28695e-06
s__Caulobacter_endophyticus	3.00553e-05	3.93007e-05	8.3606e-06
s__Candidatus_Frankia_californiensis	3.00528e-05	3.56411e-05	5.5327e-05
s__Sphingomonas_sp_HMWF008	3.00407e-05	2.16156e-05	8.74411e-06
s__Moraxellaceae_bacterium	3.00354e-05	2.48042e-05	3.44118e-05
s__Cyanobacteria_bacterium_J055	2.9983e-05	1.81279e-05	1.09398e-05
s__Candidatus_Dadabacteria_bacterium_RIFCSPHIGHO2_12_FULL_53_21	2.99744e-05	3.75057e-05	2.81726e-05
s__Sphingomonas_crusticola	2.99732e-05	5.5311e-05	9.22035e-05
s__Chloroflexi_bacterium_OLB13	2.99444e-05	2.58505e-05	3.86118e-05
s__Thermoplasmatales_archaeon_A-plasma	2.99023e-05	3.56913e-05	0.000109063
s__Omnitrophica_bacterium_OLB16	2.98874e-05	2.65843e-05	4.33479e-05
s__Desulfoscipio_gibsoniae	2.98601e-05	2.75433e-05	2.83601e-05
s__actinobacterium_acAMD-2	2.98349e-05	5.99938e-05	0.000232055
s__Rhodococcus_jostii	2.98334e-05	3.14204e-05	3.44348e-05
s__Trinickia_fusca	2.98284e-05	2.63433e-05	3.82474e-06
s__Azospirillum_sp_CAG260	2.98128e-05	4.73494e-05	1.12527e-05
s__Microvirga_sp_BSC39	2.97893e-05	2.90423e-05	1.45212e-05
s__bacterium_HR27	2.97305e-05	2.72817e-05	5.42252e-05
s__Actinobacteria_bacterium_IMCC26207	2.97137e-05	3.52671e-05	8.76772e-05
s__Pigmentiphaga_sp_NML080357	2.96994e-05	2.67182e-05	2.73837e-05
s__Rubritepida_flocculans	2.95971e-05	5.12721e-05	4.10314e-05
s__Calothrix_sp_NIES-2098	2.95781e-05	3.9522e-05	4.71497e-05
s__delta_proteobacterium_ML8_D	2.95712e-05	3.81434e-05	1.63097e-05
s__Lysobacter_sp_WF-2	2.95536e-05	1.88889e-05	1.82687e-05
s__Acidihalobacter_prosperus	2.94857e-05	8.98656e-06	1.64273e-05
s__Frankia_sp_Ea112	2.94817e-05	3.21726e-05	5.40638e-05
s__Bradyrhizobium_sp_ORS_375	2.94709e-05	2.5648e-05	4.01368e-05
s__uncultured_bacterium_Bio6	2.94671e-05	2.56392e-05	9.65149e-06
s__Jeongeupia_sp_USM3	2.94481e-05	2.14814e-05	1.6021e-05
s__Sphingomonas_jatrophae	2.94445e-05	3.359e-05	2.63154e-05
s__Thermoplasma_volcanium	2.94216e-05	4.25938e-05	0.00010378
s__Sphingomonas_sp_KC8	2.94203e-05	4.65655e-05	2.56003e-05
s__Candidatus_Saccharibacteria_bacterium_RIFCSPHIGHO2_12_FULL_47_16b	2.9413e-05	4.24536e-05	0.000220326
s__Magnetospirillum_magneticum	2.93543e-05	4.20426e-05	5.20743e-05
s__Deltaproteobacteria_bacterium_RIFCSPLOWO2_12_FULL_60_16	2.93481e-05	3.23257e-05	3.07267e-05
s__Caenibius_tardaugens	2.93431e-05	3.22853e-05	1.83293e-05
s__Hydrocarboniphaga_daqingensis	2.93425e-05	2.96575e-05	6.90384e-06
s__Herbaspirillum_seropedicae	2.93315e-05	1.37273e-05	1.79474e-05
s__Acidocella_sp_20-58-15	2.9316e-05	4.04174e-05	2.25999e-05
s__Flavobacterium_sp	2.92755e-05	8.37946e-06	5.52966e-05
s__Phreatobacter_oligotrophus	2.92732e-05	4.37881e-05	2.80209e-05
s__Knoellia_sp_Soil729	2.927e-05	3.59791e-05	0.000106269
s__Frankia_asymbiotica	2.92483e-05	1.92835e-05	6.69351e-05
s__Lentzea_terrae	2.92448e-05	2.94302e-05	6.95168e-05
s__Rhodanobacter_sp_SCN_67-45	2.92238e-05	1.99373e-05	1.33772e-05
s__Alphaproteobacteria_bacterium_PA3	2.92059e-05	2.41864e-05	1.27237e-05
s__Symbiobacterium_thermophilum	2.91756e-05	2.95086e-05	4.1341e-05
s__Bradyrhizobium_sp_RP6	2.91669e-05	1.90788e-05	3.13151e-05
s__Alcaligenaceae_bacterium	2.91431e-05	3.46282e-05	2.23914e-05
s__Paraburkholderia_hospita	2.91138e-05	2.62204e-05	1.91221e-05
s__Streptomyces_albulus	2.90969e-05	3.61136e-05	5.03616e-05
s__Streptomyces_paucisporeus	2.90889e-05	1.65914e-05	4.28569e-05
s__Lentzea_atacamensis	2.90824e-05	2.40736e-05	6.96441e-05
s__Umezawaea_tangerina	2.90793e-05	3.26136e-05	9.03135e-05
s__Actinoplanes_missouriensis	2.90753e-05	2.7238e-05	6.30866e-05
s__Nitrospirae_bacterium_RIFCSPHIGHO2_01_FULL_66_17	2.90605e-05	2.68224e-05	3.76283e-05
s__Candidatus_Limnocylindrus_sp_ZSMar2m-chloro-G89	2.90404e-05	3.47013e-05	4.57744e-05
s__Mucilaginibacter_sp_OK268	2.90071e-05	2.41645e-05	4.79508e-05
s__Microgenomates_group_bacterium_RBG_16_45_19	2.89897e-05	1.8349e-05	3.27988e-05
s__Anaerolinea_sp_4484_236	2.89711e-05	2.53509e-05	2.01542e-05
s__Acidiphilium_sp_JA12-A1	2.8945e-05	2.99169e-05	1.44333e-05
s__Brevundimonas_sp_Root1279	2.89366e-05	2.7422e-05	3.48133e-05
s__Paraburkholderia_piptadeniae	2.89304e-05	2.90446e-05	2.64523e-05
s__Dehalococcoidia_bacterium_SG8_51_3	2.88993e-05	3.07763e-05	2.66465e-05
s__Brucella_suis	2.88369e-05	1.30908e-05	7.65791e-06
s__Polymorphum_gilvum	2.88006e-05	2.50382e-05	3.1884e-05
s__Gluconacetobacter_liquefaciens	2.87665e-05	7.92756e-05	1.30211e-05
s__Micromonospora_pattaloongensis	2.8742e-05	2.16502e-05	6.92393e-05
s__Deltaproteobacteria_bacterium_HGW-Deltaproteobacteria-2	2.87321e-05	3.50992e-05	1.19657e-05
s__Mycolicibacterium_chubuense	2.87241e-05	2.46116e-05	7.10947e-05
s__Bosea_sp_AS-1	2.87175e-05	2.31008e-05	1.37814e-05
s__uncultured_Ruminococcus_sp	2.86952e-05	2.30306e-05	6.70781e-06
s__Chromobacterium_violaceum	2.86952e-05	1.90588e-05	9.39844e-06
s__Deltaproteobacteria_bacterium_GWA2_57_13	2.86898e-05	3.37897e-05	2.63238e-05
s__Salmonella_enterica	2.8673e-05	9.1145e-06	1.93224e-05
s__Kaistia_adipata	2.86462e-05	4.76206e-05	4.2493e-05
s__Achromobacter_xylosoxidans	2.85851e-05	2.85222e-05	3.92867e-05
s__Betaproteobacteria_bacterium_HGW-Betaproteobacteria-3	2.85322e-05	2.55335e-05	7.74216e-06
s__Streptacidiphilus_anmyonensis	2.85301e-05	3.24875e-05	7.54129e-05
s__Opitutae_bacterium_Tous-C8FEB	2.8472e-05	2.12788e-05	4.95543e-05
s__Streptacidiphilus_neutrinimicus	2.84645e-05	1.92062e-05	3.59689e-05
s__Bifidobacterium_breve	2.84469e-05	2.88711e-05	2.59244e-05
s__Tetrasphaera_japonica	2.84094e-05	4.5524e-05	7.31917e-05
s__bacterium_YEK0313	2.8374e-05	2.7605e-05	1.59917e-05
s__Candidatus_Rokubacteria_bacterium_RIFCSPHIGHO2_02_FULL_69_13	2.83241e-05	4.70238e-05	6.52004e-06
s__Nitrospira_defluvii	2.83127e-05	2.43926e-05	9.40146e-06
s__Gemmatimonadetes_bacterium_13_2_20CM_1_70_33	2.83099e-05	2.26727e-05	6.01791e-06
s__Rhodoferax_koreense	2.83025e-05	3.02545e-05	6.20051e-06
s__Armatimonadetes_bacterium_DC	2.82713e-05	6.83372e-06	3.46595e-05
s__Cyanobium_sp	2.82372e-05	1.37167e-05	2.20237e-05
s__Acidobacteria_bacterium_13_1_20CM_2_57_8	2.81648e-05	3.07734e-05	2.15165e-05
s__Deinococcus_peraridilitoris	2.81198e-05	3.71085e-05	3.69089e-05
s__Thermogutta_terrifontis	2.81196e-05	2.87077e-05	4.00315e-05
s__Lamprocystis_purpurea	2.81075e-05	4.23301e-05	2.96656e-05
s__Geoalkalibacter_ferrihydriticus	2.80942e-05	1.64975e-05	1.43175e-05
s__Asanoa_hainanensis	2.80503e-05	3.12021e-05	8.75208e-05
s__Uliginosibacterium_sp_TH139	2.80264e-05	2.60296e-05	7.66625e-06
s__Streptomyces_noursei	2.80169e-05	2.13145e-05	3.22709e-05
s__Marinobacter_salinus	2.80099e-05	1.6673e-05	1.37447e-06
s__Curvibacter_sp_PAE-UM	2.79834e-05	2.80832e-05	5.08265e-06
s__Nocardioides_guangzhouensis	2.79564e-05	3.71885e-05	9.13705e-05
s__Nitrosospira_lacus	2.79444e-05	2.73926e-05	1.76276e-05
s__Frankia_sp_QA3	2.79419e-05	2.63484e-05	5.2136e-05
s__Nitrosomonas_communis	2.79327e-05	2.47115e-05	9.19286e-06
s__Pseudoxanthomonas_sp_CF125	2.79316e-05	2.32365e-05	4.76051e-05
s__Pelagibacterium_montanilacus	2.79034e-05	2.67444e-05	1.2074e-05
s__Planctomycetes_bacterium_RBG_16_64_10	2.78822e-05	3.13794e-05	3.54876e-05
s__Amycolatopsis_arida	2.78684e-05	2.56405e-05	6.40616e-05
s__alpha_proteobacterium_U9-1i	2.78483e-05	2.5862e-05	1.82781e-05
s__Sphingomonas_spermidinifaciens	2.78448e-05	2.20714e-05	1.05681e-05
s__Thaumarchaeota_archaeon_13_1_40CM_3_50_5	2.78382e-05	1.81381e-05	1.48614e-05
s__Candidatus_Fermentibacteria_bacterium	2.78076e-05	2.36865e-05	2.46726e-05
s__uncultured_bacterium_CSLG10	2.78074e-05	2.26187e-05	5.55178e-06
s__Crenarchaeota_archaeon_13_1_40CM_3_52_10	2.78016e-05	2.56884e-05	5.93772e-05
s__Streptomyces_sp_CB03911	2.77584e-05	3.27066e-05	8.24957e-05
s__Devosia_psychrophila	2.76901e-05	2.44695e-05	1.69368e-05
s__Fodinicurvata_sediminis	2.76879e-05	3.10345e-05	1.87504e-05
s__Actinoplanes_sp_LAM7112	2.76854e-05	2.31581e-05	5.31185e-05
s__Thermobifida_cellulosilytica	2.76216e-05	2.78682e-05	8.58298e-05
s__Solimonas_variicoloris	2.75755e-05	1.85582e-05	1.21174e-05
s__Dethiosulfatarculus_sandiegensis	2.74974e-05	2.61261e-05	5.62765e-05
s__Candidatus_Aquidulcis_sp	2.74558e-05	4.67075e-05	7.12439e-05
s__Niastella_koreensis	2.74462e-05	1.40275e-05	7.08408e-05
s__Theionarchaea_archaeon_DG-70	2.74424e-05	1.85757e-05	4.6862e-05
s__Nocardioides_baekrokdamisoli	2.74337e-05	3.30908e-05	8.34399e-05
s__Candidatus_Altiarchaeales_archaeon	2.74323e-05	1.76415e-05	5.47144e-05
s__Bradyrhizobium_ottawaense	2.74283e-05	3.22202e-05	3.04276e-05
s__Deltaproteobacteria_bacterium_RBG_13_47_9	2.74251e-05	2.62143e-05	5.18497e-05
s__Caballeronia_sordidicola	2.73727e-05	4.78384e-05	4.62434e-05
s__Actinokineospora_alba	2.7363e-05	2.64712e-05	6.86879e-05
s__Aquificae_bacterium	2.73531e-05	3.07983e-05	4.42209e-05
s__Bradyrhizobium_sp_WSM1417	2.73309e-05	1.8531e-05	5.47468e-05
s__Deltaproteobacteria_bacterium_CG06_land_8_20_14_3_00_44_19	2.72679e-05	9.05004e-06	3.81376e-06
s__Candidatus_Nitrosotenuis_uzonensis	2.72657e-05	2.63375e-05	3.39139e-05
s__Chitiniphilus_shinanonensis	2.7263e-05	3.3167e-05	9.51759e-06
s__Sinorhizobium_fredii	2.72524e-05	4.48394e-05	3.41978e-05
s__Zhizhongheella_caldifontis	2.7246e-05	2.90342e-05	5.60914e-06
s__Acuticoccus_sediminis	2.72357e-05	3.17302e-05	3.65828e-05
s__Thermomonospora_curvata	2.72302e-05	2.45037e-05	4.49623e-05
s__Brevundimonas_sp_AAP58	2.72234e-05	2.00346e-05	2.54607e-06
s__Candidatus_Thermofonsia_Clade_1_bacterium	2.72119e-05	2.73498e-05	3.79105e-05
s__Thaumarchaeota_archaeon_13_1_40CM_4_38_7	2.71964e-05	1.86752e-05	2.5298e-05
s__Pseudoxanthobacter_soli	2.71918e-05	4.31594e-05	2.90113e-05
s__Calderihabitans_maritimus	2.71713e-05	2.80858e-05	5.38972e-05
s__Methanocella_paludicola	2.71643e-05	4.22849e-05	7.58276e-05
s__Sphingomonas_sp_NFR15	2.71374e-05	4.13526e-05	3.22891e-05
s__Candidatus_Aminicenantes_bacterium_RBG_13_59_9	2.71347e-05	4.22088e-05	2.77853e-05
s__Nocardioides_immobilis	2.71235e-05	3.416e-05	8.26133e-05
s__Candidatus_Bipolaricaulis_sibiricus	2.71076e-05	2.92854e-05	7.54937e-05
s__Candidatus_Wallbacteria_bacterium_GWC2_49_35	2.70813e-05	1.59334e-05	2.00412e-05
[truncated: 10,642 more rows]
